# Supplementary material for: Multiple Sources of Introduction of North American Arabidopsis thaliana from across Eurasia
Source: Mol Biol Evol. 2021 Sep 9;38(12):5328–44. doi: 10.1093/molbev/msab268 (PMC8662644; doi:10.1093/molbev/msab268)
Supplement: msab268_Supplementary_Data [file msab268_supplementary_data.zip]

Archive with 9 entries (9 files):
- Shirsekar2021_Supplementary_Material_R1.pdf
- Table S1 Provenance and sequencing depth of individuals.xlsx
- Table S10_iHS_GO_analysisResult.pdf
- Table S11 xpehh_topSNPGenes.xlsx
- Table S12 Reference panel of AEA individuals for chromosome painting.xlsx
- Table S13.pdf
- Table S14_ Gowinda_GO_iHS_nSL.xlsx
- Table S15 MISJ_HAR.xlsx
- Table S16 LAI LOTER WGS.xlsx
