# Supplementary material for: Multiple Sources of Introduction of North American Arabidopsis thaliana from across Eurasia
Source: Mol Biol Evol. 2021 Sep 9;38(12):5328–44. doi: 10.1093/molbev/msab268 (PMC8662644; doi:10.1093/molbev/msab268)
Supplement: msab268_Supplementary_Data [file msab268_supplementary_data.zip › Table S1 Provenance and sequencing depth of individuals.xlsx]

## Sheet: S1aWGS_Geo
TableS1a: Geographic origins of the whole-genome sequenced individuals in this project
Accessions from United States of America					Accessions from Ireland
individual	Latitude	Longitude	Population		Sample	Latitude	Longitude
ind_14INRCTx12	38.2261	-86.2477	INRC		ind_At394_395	53.4281	-9.3206
ind_14INRCTxx4	38.2261	-86.2477	INRC		ind_At136_140	52.9114	-9.06594
ind_14NJSCx70	39.7056	-74.7769	NJSC		ind_At069	53.5597	-9.89103
ind_14OHMLNP102	41.6499	-84.7603	OHML		ind_At158	52.9109	-9.08522
ind_14OHMLNP105	41.6499	-84.7603	OHML		ind_At339_348	53.0852	-8.98675
ind_14OHMLNP108	41.6499	-84.7603	OHML		ind_At376	53.952	-9.31874
ind_14OHMLNPx11	41.6499	-84.7603	OHML		ind_At319	53.1287	-8.95506
ind_14OHMLNPx20	41.6499	-84.7603	OHML		ind_At369	53.064	-9.07706
ind_14OHMLNPx28	41.6499	-84.7603	OHML		ind_At533	53.1545	-9.08283
ind_14OHMLNPx43	41.6499	-84.7603	OHML		ind_At370	53.1286	-8.95554
ind_14OHMLNPx44	41.6499	-84.7603	OHML		ind_At361	52.9327	-8.43788
ind_15INRCT05	38.2261	-86.2477	INRC		ind_At363	53.1554	-8.99078
ind_15INRCT17	38.2261	-86.2477	INRC
ind_15INRCT26	38.2261	-86.2477	INRC
ind_15INRCT30	38.2261	-86.2477	INRC
ind_15INRCT35	38.2261	-86.2477	INRC
ind_15INRCT38	38.2261	-86.2477	INRC
ind_15INRCT42_HPA	38.2261	-86.2477	INRC
ind_15INRCT46	38.2261	-86.2477	INRC
ind_15INRCT47	38.2261	-86.2477	INRC
ind_15INRCT52	38.2261	-86.2477	INRC
ind_15INRCT53	38.2261	-86.2477	INRC
ind_15INRCT54	38.2261	-86.2477	INRC
ind_15INRCT58	38.2261	-86.2477	INRC
ind_15MDPCB14	38.9401	-76.9429	MDPC
ind_15NJSC03	39.7056	-74.7769	NJSC
ind_15NJSC22	39.7056	-74.7769	NJSC
ind_15NJSC34	39.7056	-74.7769	NJSC
ind_15NJSC40	39.7056	-74.7769	NJSC
ind_15NJSC52	39.7056	-74.7769	NJSC
ind_15NJSC71	39.7056	-74.7769	NJSC
ind_15NJSC80	39.7056	-74.7769	NJSC
ind_15NJSC87	39.7056	-74.7769	NJSC
ind_15OHMLNP13_2	41.6499	-84.7603	OHML
ind_15OHMLNP26	41.6499	-84.7603	OHML
ind_15OHMLNP29	41.6499	-84.7603	OHML
ind_15OHMLNP41	41.6499	-84.7603	OHML
ind_15OHMLNP49	41.6499	-84.7603	OHML
ind_15OHMLNP81	41.6499	-84.7603	OHML
ind_16CTDERBY003	41.3302	-73.0782	CTDE
ind_16CTDERBY039	41.3302	-73.0782	CTDE
ind_16CTPNR002	41.767	-72.5743	CTPN
ind_16CTPNR006	41.767	-72.5743	CTPN
ind_16CTPNR023	41.767	-72.5743	CTPN
ind_16CTPNR025	41.767	-72.5743	CTPN
ind_16CTPNR026	41.767	-72.5743	CTPN
ind_16CTPNR050	41.767	-72.5743	CTPN
ind_16CTPNR062	41.767	-72.5743	CTPN
ind_16CTRP004	41.9519	-71.957	CTRP
ind_16CTRP008	41.9519	-71.957	CTRP
ind_16CTRP009	41.9519	-71.957	CTRP
ind_16CTRP013	41.9519	-71.957	CTRP
ind_16CTRP015	41.9519	-71.957	CTRP
ind_16CTRP016	41.9519	-71.957	CTRP
ind_16CTRP017	41.9519	-71.957	CTRP
ind_16CTRP018	41.9519	-71.957	CTRP
ind_16CTRP023	41.9519	-71.957	CTRP
ind_16INRCT001	38.2261	-86.2477	INRC
ind_16INRCT002	38.2261	-86.2477	INRC
ind_16INRCT005	38.2261	-86.2477	INRC
ind_16INRCT009	38.2261	-86.2477	INRC
ind_16INRCT015	38.2261	-86.2477	INRC
ind_16INRCT021	38.2261	-86.2477	INRC
ind_16INRCT022	38.2261	-86.2477	INRC
ind_16INRCT028	38.2261	-86.2477	INRC
ind_16INRCT041	38.2261	-86.2477	INRC
ind_16INRCT045	38.2261	-86.2477	INRC
ind_16INRCT046	38.2261	-86.2477	INRC
ind_16INRCT058	38.2261	-86.2477	INRC
ind_16INRCT067	38.2261	-86.2477	INRC
ind_16INRCT070	38.2261	-86.2477	INRC
ind_16INRCT072	38.2261	-86.2477	INRC
ind_16INRCT073	38.2261	-86.2477	INRC
ind_16INRO001	41.0522	-86.2149	INRO
ind_16INWIER030	41.022	-86.5832	INWI
ind_16INWIER038	41.022	-86.5832	INWI
ind_16INWIER051	41.022	-86.5832	INWI
ind_16INWIER059	41.022	-86.5832	INWI
ind_16INWIER07	41.022	-86.5832	INWI
ind_16MAAA001	42.2991	-71.1239	MAAA
ind_16MAAA002	42.2991	-71.1239	MAAA
ind_16MAMSSF012	41.832	-70.6857	MAMS
ind_16MAUR001	42.2014	-71.1701	MAUR
ind_16MDPCB001	38.9401	-76.9429	MDPC
ind_16MDPCB003	38.9401	-76.9429	MDPC
ind_16MDPCB027	38.9401	-76.9429	MDPC
ind_16MDPCB028	38.9401	-76.9429	MDPC
ind_16MDPCB034	38.9401	-76.9429	MDPC
ind_16MDPCB044	38.9401	-76.9429	MDPC
ind_16MDPCB045	38.9401	-76.9429	MDPC
ind_16MDPCB046	38.9401	-76.9429	MDPC
ind_16MDPCB048	38.9401	-76.9429	MDPC
ind_16MDPCB052	38.9401	-76.9429	MDPC
ind_16MDPCB053	38.9401	-76.9429	MDPC
ind_16MDSR004	39.0205	-76.8295	MDSR
ind_16MDSR014	39.0205	-76.8295	MDSR
ind_16MDSR017	39.0205	-76.8295	MDSR
ind_16MDSR027	39.0205	-76.8295	MDSR
ind_16MDTCR001	38.7316	-76.7134	MDTC
ind_16MDTCR002	38.7316	-76.7134	MDTC
ind_16MDTCR006	38.7316	-76.7134	MDTC
ind_16MDTCR007	38.7316	-76.7134	MDTC
ind_16MDTCR008	38.7316	-76.7134	MDTC
ind_16MDTCR010	38.7316	-76.7134	MDTC
ind_16MDTCR012	38.7316	-76.7134	MDTC
ind_16MIKOSP001	42.9054	-85.6327	MIKO
ind_16MIKOSP004	42.9054	-85.6327	MIKO
ind_16MIKOSP007	42.9054	-85.6327	MIKO
ind_16MIKOSP011	42.9054	-85.6327	MIKO
ind_16MIKOSP012	42.9054	-85.6327	MIKO
ind_16MIKOSP014	42.9054	-85.6327	MIKO
ind_16MIKOSP016	42.9054	-85.6327	MIKO
ind_16MIMBT004	43.2227	-86.2792	MIMB
ind_16MIMBT005	43.2227	-86.2792	MIMB
ind_16MIMBT008	43.2227	-86.2792	MIMB
ind_16MIMBT011	43.2227	-86.2792	MIMB
ind_16MIMSP004	43.2504	-86.3322	MIMU
ind_16MIMSP009	43.2504	-86.3322	MIMU
ind_16MIMSP027	43.2504	-86.3322	MIMU
ind_16MIMSP033	43.2504	-86.3322	MIMU
ind_16MIMSUK001	42.4	-85.373	MIKE
ind_16MIMSUK004	42.4	-85.373	MIKE
ind_16MIMSUK005	42.4	-85.373	MIKE
ind_16MIMSUK009	42.4	-85.373	MIKE
ind_16MIMSUK010	42.4	-85.373	MIKE
ind_16MIMSUK025	42.4	-85.373	MIKE
ind_16MIMSUK030	42.4	-85.373	MIKE
ind_16MIMSUK046	42.4	-85.373	MIKE
ind_16MISJCJT001	42.1446	-84.4228	MISJ
ind_16MISJCJT051	42.1446	-84.4228	MISJ
ind_16MISJCJT052	42.1446	-84.4228	MISJ
ind_16MISJCJT053	42.1446	-84.4228	MISJ
ind_16MISJCJT054	42.1446	-84.4228	MISJ
ind_16MISJCJT060	42.1446	-84.4228	MISJ
ind_16MISJCJT066	42.1446	-84.4228	MISJ
ind_16MISJCJT068	42.1446	-84.4228	MISJ
ind_16MISJCJT078	42.1446	-84.4228	MISJ
ind_16MISJCJT082	42.1446	-84.4228	MISJ
ind_16MISJCJT084	42.1446	-84.4228	MISJ
ind_16MISJCJT088	42.1446	-84.4228	MISJ
ind_16MISJCJT090	42.1446	-84.4228	MISJ
ind_16NJDCF003	39.7114	-74.7263	NJDC
ind_16NJDCF004	39.7114	-74.7263	NJDC
ind_16NJDCF007	39.7114	-74.7263	NJDC
ind_16NJSC001	39.7056	-74.7769	NJSC
ind_16NJSC002	39.7056	-74.7769	NJSC
ind_16NJSC003	39.7056	-74.7769	NJSC
ind_16NJSC007	39.7056	-74.7769	NJSC
ind_16NJSC010	39.7056	-74.7769	NJSC
ind_16NJSC011	39.7056	-74.7769	NJSC
ind_16NJSC013	39.7056	-74.7769	NJSC
ind_16NJSC016	39.7056	-74.7769	NJSC
ind_16NJSC017	39.7056	-74.7769	NJSC
ind_16NJSC018	39.7056	-74.7769	NJSC
ind_16NJSC019	39.7056	-74.7769	NJSC
ind_16NJSC020	39.7056	-74.7769	NJSC
ind_16NJSC023	39.7056	-74.7769	NJSC
ind_16NJSC024	39.7056	-74.7769	NJSC
ind_16NJSC026	39.7056	-74.7769	NJSC
ind_16NJSC029	39.7056	-74.7769	NJSC
ind_16NJSC030	39.7056	-74.7769	NJSC
ind_16NJSC031	39.7056	-74.7769	NJSC
ind_16NJSC032	39.7056	-74.7769	NJSC
ind_16NJSC035	39.7056	-74.7769	NJSC
ind_16NJSC037	39.7056	-74.7769	NJSC
ind_16NJSC041	39.7056	-74.7769	NJSC
ind_16NJSC043	39.7056	-74.7769	NJSC
ind_16NJSC044	39.7056	-74.7769	NJSC
ind_16NJSC045	39.7056	-74.7769	NJSC
ind_16NJSC048	39.7056	-74.7769	NJSC
ind_16NJSC052	39.7056	-74.7769	NJSC
ind_16NJSC055	39.7056	-74.7769	NJSC
ind_16NJSC058	39.7056	-74.7769	NJSC
ind_16NJSC065	39.7056	-74.7769	NJSC
ind_16NJSC067	39.7056	-74.7769	NJSC
ind_16NJSC071	39.7056	-74.7769	NJSC
ind_16NJSC074	39.7056	-74.7769	NJSC
ind_16NJSC075	39.7056	-74.7769	NJSC
ind_16NJSC079	39.7056	-74.7769	NJSC
ind_16NJSC080	39.7056	-74.7769	NJSC
ind_16NJSC083	39.7056	-74.7769	NJSC
ind_16NJSC084	39.7056	-74.7769	NJSC
ind_16NJSC085	39.7056	-74.7769	NJSC
ind_16NJSC086	39.7056	-74.7769	NJSC
ind_16NJSC089	39.7056	-74.7769	NJSC
ind_16NJSC090	39.7056	-74.7769	NJSC
ind_16NJSC091	39.7056	-74.7769	NJSC
ind_16NJSC093	39.7056	-74.7769	NJSC
ind_16OHLAOBT015	40	-83.02	OHOS
ind_16OHLAOBT038	40	-83.02	OHOS
ind_16OHMLNP002	41.6499	-84.7603	OHML
ind_16OHMLNP004	41.6499	-84.7603	OHML
ind_16OHMLNP007	41.6499	-84.7603	OHML
ind_16OHMLNP011	41.6499	-84.7603	OHML
ind_16OHMLNP014	41.6499	-84.7603	OHML
ind_16OHMLNP020	41.6499	-84.7603	OHML
ind_16OHMLNP029	41.6499	-84.7603	OHML
ind_16OHMLNP042	41.6499	-84.7603	OHML
ind_16OHMLNP043	41.6499	-84.7603	OHML
ind_16OHMLNP047	41.6499	-84.7603	OHML
ind_16OHMLNP052	41.6499	-84.7603	OHML
ind_16OHMLNP054	41.6499	-84.7603	OHML
ind_16OHMLNP063	41.6499	-84.7603	OHML
ind_16OHMLNP069	41.6499	-84.7603	OHML
ind_16OHMLNP076	41.6499	-84.7603	OHML
ind_16OHMLNP078	41.6499	-84.7603	OHML
ind_16OHMLNP079	41.6499	-84.7603	OHML
ind_16OHMLNP086	41.6499	-84.7603	OHML
ind_16OHMLNP091	41.6499	-84.7603	OHML
ind_16OHMLNP092	41.6499	-84.7603	OHML
ind_16OHMLNP094	41.6499	-84.7603	OHML
ind_16OHPR003	41.2952	-83.4574	OHPR
ind_16OHPR017	41.2952	-83.4574	OHPR
ind_16OHPR035	41.2952	-83.4574	OHPR
ind_16OHPR037	41.2952	-83.4574	OHPR
ind_16OHPR052	41.2952	-83.4574	OHPR
ind_G1_14INRCT01	38.2261	-86.2477	INRC
ind_G1_14INRCT05	38.2261	-86.2477	INRC
ind_G1_14INRCT07	38.2261	-86.2477	INRC
ind_G1_14INRCT19	38.2261	-86.2477	INRC
ind_G1_14NJSC22	39.7056	-74.7769	NJSC
ind_G1_14OHMLNP09	41.6499	-84.7603	OHML
ind_G1_14OHMLNP40	41.6499	-84.7603	OHML
ind_G1_15INRCT03_1	38.2261	-86.2477	INRC
ind_G1_15INRCT09_1	38.2261	-86.2477	INRC
ind_G1_15INRCT10_1	38.2261	-86.2477	INRC
ind_G1_15INRCT22_2	38.2261	-86.2477	INRC
ind_G1_15INRCT34_1	38.2261	-86.2477	INRC
ind_G1_15INRCT35_2	38.2261	-86.2477	INRC
ind_G1_15INRCT38_1	38.2261	-86.2477	INRC
ind_G1_15INRCT41_1	38.2261	-86.2477	INRC
ind_G1_15INRCT49_1	38.2261	-86.2477	INRC
ind_G1_15INRCT60_1	38.2261	-86.2477	INRC
ind_G1_15INRCT61_2	38.2261	-86.2477	INRC
ind_G1_15INRCT62_1	38.2261	-86.2477	INRC
ind_G1_15INRCT69_1	38.2261	-86.2477	INRC
ind_G1_15INRCTM7_1	38.2261	-86.2477	INRC
ind_G1_15MDPCB41_1	38.9401	-76.9429	MDPC
ind_G1_15MDPCB75_1	38.9401	-76.9429	MDPC
ind_G1_15OHMLNP11_1	41.6499	-84.7603	OHML
ind_G1_15OHMLNP24_1	41.6499	-84.7603	OHML
ind_G1_15OHMLNP26_2	41.6499	-84.7603	OHML
ind_G1_15OHMLNP27_1	41.6499	-84.7603	OHML
ind_G1_15OHMLNP41_1	41.6499	-84.7603	OHML
ind_G1_15OHMLNP46_2	41.6499	-84.7603	OHML
ind_G1_15OHMLNPM1_1	41.6499	-84.7603	OHML
ind_G1_OH14PR02	41.2952	-83.4574	OHPR
ind_G1_OH14PR03	41.2952	-83.4574	OHPR
ind_G1_OH14PR05	41.2952	-83.4574	OHPR
ind_G1_OH14PR08	41.2952	-83.4574	OHPR
ind_G1_OH14PR12	41.2952	-83.4574	OHPR
ind_G1_OH14PR16	41.2952	-83.4574	OHPR
ind_G1_OH14PR20	41.2952	-83.4574	OHPR
ind_G1_OH14PR21	41.2952	-83.4574	OHPR
ind_G1_OH14PR22	41.2952	-83.4574	OHPR
ind_G1_OH14PR23	41.2952	-83.4574	OHPR
ind_G1_OH14PR27	41.2952	-83.4574	OHPR
ind_G1_OH14PR32	41.2952	-83.4574	OHPR
ind_G1_OH14PR36	41.2952	-83.4574	OHPR
ind_INTHRR108	39.4494	-87.366	INTH
ind_INTHRR110	39.4494	-87.366	INTH
ind_INTHRR54	39.4494	-87.366	INTH
ind_MAAA16	42.2991	-71.1239	MAAA
ind_MAAA41	42.2991	-71.1239	MAAA
ind_MAAA61	42.2991	-71.1239	MAAA
ind_MDTCR32	38.7316	-76.7134	MDTC
ind_MDTCR42	38.7316	-76.7134	MDTC
ind_NCARS32	35.6691	-78.4923	NCAR
ind_NCARS51	35.6691	-78.4923	NCAR
ind_NCARS9	35.6691	-78.4923	NCAR
ind_NYBG154	40.862	-73.8732	NYBG
ind_NYBG157	40.862	-73.8732	NYBG
ind_NYBG169	40.862	-73.8732	NYBG
ind_OH15PR07	41.2952	-83.4574	OHPR
ind_OH15PR30	41.2952	-83.4574	OHPR
ind_OH15PR42	41.2952	-83.4574	OHPR
ind_OH15PR44	41.2952	-83.4574	OHPR
ind_OH15PR49	41.2952	-83.4574	OHPR
ind_OH15PR59	41.2952	-83.4574	OHPR
ind_OH15PR64	41.2952	-83.4574	OHPR
ind_OH15PR66	41.2952	-83.4574	OHPR
ind_OH15PR68	41.2952	-83.4574	OHPR
ind_OH15PR75	41.2952	-83.4574	OHPR
ind_OH15PR76	41.2952	-83.4574	OHPR
ind_OH15PR80	41.2952	-83.4574	OHPR
ind_OH16PR001	41.2952	-83.4574	OHPR
ind_OH16PR005	41.2952	-83.4574	OHPR
ind_OH16PR007	41.2952	-83.4574	OHPR
ind_OH16PR015	41.2952	-83.4574	OHPR
ind_OH16PR019	41.2952	-83.4574	OHPR
ind_OH16PR022	41.2952	-83.4574	OHPR
ind_OH16PR024	41.2952	-83.4574	OHPR
ind_OH16PR027	41.2952	-83.4574	OHPR
ind_OH16PR029	41.2952	-83.4574	OHPR
ind_OH16PR033	41.2952	-83.4574	OHPR
ind_OH16PR039	41.2952	-83.4574	OHPR
ind_OH16PR040	41.2952	-83.4574	OHPR
ind_OH16PR041	41.2952	-83.4574	OHPR
ind_OH16PR047	41.2952	-83.4574	OHPR
ind_OH16PR051	41.2952	-83.4574	OHPR
ind_OH16PR054	41.2952	-83.4574	OHPR
ind_OHPR_S1	41.2952	-83.4574	OHPR
ind_OHPR_S41	41.2952	-83.4574	OHPR
ind_OHPR_S42	41.2952	-83.4574	OHPR
ind_OHPR_S47	41.2952	-83.4574	OHPR
ind_OHPR_S48	41.2952	-83.4574	OHPR
ind_R15MISJ12	42.1446	-84.4228	MISJ
ind_R15MISJ25	42.1446	-84.4228	MISJ
ind_R15MISJ56	42.1446	-84.4228	MISJ
ind_R15MISJ59	42.1446	-84.4228	MISJ
ind_S1	42.1446	-84.4228	MISJ
ind_S10	42.1446	-84.4228	MISJ
ind_S11	42.1446	-84.4228	MISJ
ind_S12	42.1446	-84.4228	MISJ
ind_S13	42.1446	-84.4228	MISJ
ind_S14	42.1446	-84.4228	MISJ
ind_S15	42.1446	-84.4228	MISJ
ind_S16	42.1446	-84.4228	MISJ
ind_S18	42.1446	-84.4228	MISJ
ind_S19	42.1446	-84.4228	MISJ
ind_S2	42.1446	-84.4228	MISJ
ind_S20	42.1446	-84.4228	MISJ
ind_S21	42.1446	-84.4228	MISJ
ind_S22	42.1446	-84.4228	MISJ
ind_S23	42.1446	-84.4228	MISJ
ind_S24	42.1446	-84.4228	MISJ
ind_S25	42.1446	-84.4228	MISJ
ind_S26	42.1446	-84.4228	MISJ
ind_S27	42.1446	-84.4228	MISJ
ind_S29	42.1446	-84.4228	MISJ
ind_S3	42.1446	-84.4228	MISJ
ind_S30	42.1446	-84.4228	MISJ
ind_S31	42.1446	-84.4228	MISJ
ind_S32	42.1446	-84.4228	MISJ
ind_S33	42.1446	-84.4228	MISJ
ind_S34	42.1446	-84.4228	MISJ
ind_S35	42.1446	-84.4228	MISJ
ind_S36	42.1446	-84.4228	MISJ
ind_S37	42.1446	-84.4228	MISJ
ind_S38	42.1446	-84.4228	MISJ
ind_S39	42.1446	-84.4228	MISJ
ind_S4	42.1446	-84.4228	MISJ
ind_S40	42.1446	-84.4228	MISJ
ind_S41	42.1446	-84.4228	MISJ
ind_S42	42.1446	-84.4228	MISJ
ind_S43	42.1446	-84.4228	MISJ
ind_S44	42.1446	-84.4228	MISJ
ind_S45	42.1446	-84.4228	MISJ
ind_S46	42.1446	-84.4228	MISJ
ind_S48	42.1446	-84.4228	MISJ
ind_S49	42.1446	-84.4228	MISJ
ind_S5	42.1446	-84.4228	MISJ
ind_S50	42.1446	-84.4228	MISJ
ind_S51	42.1446	-84.4228	MISJ
ind_S52	42.1446	-84.4228	MISJ
ind_S53	42.1446	-84.4228	MISJ
ind_S54	42.1446	-84.4228	MISJ
ind_S55	42.1446	-84.4228	MISJ
ind_S56	42.1446	-84.4228	MISJ
ind_S57	42.1446	-84.4228	MISJ
ind_S58	42.1446	-84.4228	MISJ
ind_S59	42.1446	-84.4228	MISJ
ind_S6	42.1446	-84.4228	MISJ
ind_S7	42.1446	-84.4228	MISJ
ind_S8	42.1446	-84.4228	MISJ
ind_S9	42.1446	-84.4228	MISJ

## Sheet: S1b WGS_year_depth
Table S1b: Year of collection of whole-genome sequenced individuals and mean sequencing depth
INDV	YEAR	N_SITES	MEAN_DEPTH
ind_14INRCTx12	2014	862932	8.32705
ind_14INRCTxx4	2014	862927	3.07803
ind_14NJSCx70	2014	862932	4.43012
ind_14OHMLNP102	2014	862930	7.03836
ind_14OHMLNP105	2014	862926	3.87121
ind_14OHMLNP108	2014	862931	9.10366
ind_14OHMLNPx11	2014	862921	1.65568
ind_14OHMLNPx20	2014	862930	1.32468
ind_14OHMLNPx28	2014	862934	8.13565
ind_14OHMLNPx43	2014	862923	3.65873
ind_14OHMLNPx44	2014	862923	1.78303
ind_15INRCT05	2015	862931	8.32195
ind_15INRCT17	2015	862931	8.13721
ind_15INRCT26	2015	862933	8.49229
ind_15INRCT30	2015	862933	12.7824
ind_15INRCT35	2015	862933	9.14086
ind_15INRCT38	2015	862934	8.21137
ind_15INRCT42_HPA	2015	862932	7.2727
ind_15INRCT46	2015	862934	11.5693
ind_15INRCT47	2015	862934	7.04658
ind_15INRCT52	2015	862934	12.876
ind_15INRCT53	2015	862933	9.76528
ind_15INRCT54	2015	862933	7.70553
ind_15INRCT58	2015	862932	5.64079
ind_15MDPCB14	2015	862934	12.6881
ind_15NJSC03	2015	862934	20.5909
ind_15NJSC22	2015	862934	17.9111
ind_15NJSC34	2015	862934	31.8644
ind_15NJSC40	2015	862934	11.2978
ind_15NJSC52	2015	862926	3.40896
ind_15NJSC71	2015	862934	24.5821
ind_15NJSC80	2015	862934	18.7311
ind_15NJSC87	2015	862934	22.8801
ind_15OHMLNP13_2	2015	862934	20.0747
ind_15OHMLNP26	2015	862930	7.18408
ind_15OHMLNP29	2015	862934	19.7723
ind_15OHMLNP41	2015	862932	10.3068
ind_15OHMLNP49	2015	862933	14.4275
ind_15OHMLNP81	2015	862934	30.9586
ind_16CTDERBY003	2016	862929	5.51123
ind_16CTDERBY039	2016	862928	1.03171
ind_16CTPNR002	2016	862916	2.79154
ind_16CTPNR006	2016	862925	1.86835
ind_16CTPNR023	2016	862931	0.750617
ind_16CTPNR025	2016	862930	1.21321
ind_16CTPNR026	2016	862925	2.18815
ind_16CTPNR050	2016	862916	2.06799
ind_16CTPNR062	2016	862926	1.41231
ind_16CTRP004	2016	862929	4.11671
ind_16CTRP009	2016	862922	1.38449
ind_16CTRP013	2016	862922	1.55095
ind_16CTRP015	2016	862921	1.21013
ind_16CTRP016	2016	862920	1.43044
ind_16CTRP017	2016	862929	0.752058
ind_16CTRP018	2016	862928	0.767202
ind_16CTRP023	2016	862931	0.734646
ind_16INRCT001	2016	862932	8.61101
ind_16INRCT002	2016	862933	11.3788
ind_16INRCT005	2016	862933	10.4695
ind_16INRCT009	2016	862924	4.93586
ind_16INRCT015	2016	862934	14.2647
ind_16INRCT021	2016	862934	7.85696
ind_16INRCT022	2016	862931	7.83825
ind_16INRCT028	2016	862932	8.4673
ind_16INRCT041	2016	862926	3.54752
ind_16INRCT045	2016	862933	11.8358
ind_16INRCT046	2016	862931	10.8992
ind_16INRCT058	2016	862925	1.38533
ind_16INRCT067	2016	862929	6.01942
ind_16INRCT070	2016	862932	10.2664
ind_16INRCT072	2016	862934	13.6724
ind_16INRCT073	2016	862934	7.75341
ind_16INRO001	2016	862924	1.67755
ind_16INWIER030	2016	862927	3.37859
ind_16INWIER038	2016	862922	3.27264
ind_16INWIER051	2016	862926	1.31793
ind_16INWIER059	2016	862925	3.25149
ind_16INWIER07	2016	862925	3.36869
ind_16MAAA001	2016	862912	2.21604
ind_16MAAA002	2016	862923	0.845525
ind_16MAMSSF012	2016	862923	1.84495
ind_16MAUR001	2016	862918	2.11372
ind_16MDPCB001	2016	862926	1.87731
ind_16MDPCB003	2016	862930	5.30737
ind_16MDPCB027	2016	862922	2.90843
ind_16MDPCB028	2016	862922	1.3745
ind_16MDPCB034	2016	862931	1.02816
ind_16MDPCB044	2016	862929	3.25579
ind_16MDPCB045	2016	862925	3.31152
ind_16MDPCB048	2016	862921	2.49837
ind_16MDPCB052	2016	862917	3.3453
ind_16MDPCB053	2016	862930	2.92123
ind_16MDSR004	2016	862924	1.07134
ind_16MDSR014	2016	862924	1.42461
ind_16MDSR017	2016	862917	1.65472
ind_16MDSR027	2016	862932	5.43752
ind_16MDTCR001	2016	862930	0.717904
ind_16MDTCR002	2016	862926	0.919822
ind_16MDTCR006	2016	862924	1.18307
ind_16MDTCR007	2016	862926	0.988121
ind_16MDTCR008	2016	862915	1.75373
ind_16MDTCR010	2016	862921	2.05008
ind_16MIKOSP001	2016	862930	6.05235
ind_16MIKOSP004	2016	862929	3.7187
ind_16MIKOSP007	2016	862934	7.6273
ind_16MIKOSP011	2016	862932	9.15337
ind_16MIKOSP012	2016	862929	1.01287
ind_16MIKOSP014	2016	862933	5.59814
ind_16MIKOSP016	2016	862934	9.58557
ind_16MIMBT004	2016	862931	3.78264
ind_16MIMBT005	2016	862927	0.898931
ind_16MIMBT011	2016	862919	2.14737
ind_16MIMSP033	2016	862921	1.78692
ind_16MIMSUK001	2016	862925	1.66258
ind_16MIMSUK004	2016	862929	0.797361
ind_16MIMSUK009	2016	862928	1.08534
ind_16MIMSUK010	2016	862927	0.811609
ind_16MIMSUK025	2016	862924	1.33363
ind_16MIMSUK030	2016	862930	0.83323
ind_16MIMSUK046	2016	862930	0.671457
ind_16MISJCJT001	2016	862931	1.0227
ind_16MISJCJT051	2016	862933	4.19115
ind_16MISJCJT052	2016	862922	2.88125
ind_16MISJCJT053	2016	862929	1.05938
ind_16MISJCJT054	2016	862923	2.23466
ind_16MISJCJT060	2016	862928	1.46445
ind_16MISJCJT066	2016	862923	1.19458
ind_16MISJCJT068	2016	862932	5.69096
ind_16MISJCJT078	2016	862928	4.21054
ind_16MISJCJT082	2016	862923	2.86785
ind_16MISJCJT084	2016	862930	6.592
ind_16MISJCJT088	2016	862930	6.68076
ind_16MISJCJT090	2016	862927	3.37477
ind_16NJDCF003	2016	862930	1.06177
ind_16NJDCF004	2016	862924	1.40311
ind_16NJDCF007	2016	862931	0.723268
ind_16NJSC001	2016	862933	9.75522
ind_16NJSC002	2016	862934	20.7013
ind_16NJSC003	2016	862927	2.3092
ind_16NJSC007	2016	862928	6.32126
ind_16NJSC010	2016	862926	3.37681
ind_16NJSC011	2016	862934	24.8478
ind_16NJSC013	2016	862934	21.2111
ind_16NJSC016	2016	862922	3.20757
ind_16NJSC017	2016	862929	4.6233
ind_16NJSC018	2016	862925	3.46955
ind_16NJSC019	2016	862933	5.40699
ind_16NJSC020	2016	862932	10.5014
ind_16NJSC023	2016	862933	13.6254
ind_16NJSC026	2016	862928	1.43326
ind_16NJSC029	2016	862929	1.5958
ind_16NJSC030	2016	862926	2.40703
ind_16NJSC031	2016	862927	3.26719
ind_16NJSC032	2016	862928	2.37617
ind_16NJSC035	2016	862933	4.48937
ind_16NJSC037	2016	862923	3.6924
ind_16NJSC041	2016	862930	6.71684
ind_16NJSC043	2016	862921	2.1702
ind_16NJSC044	2016	862930	5.83913
ind_16NJSC045	2016	862934	20.2507
ind_16NJSC048	2016	862924	2.42915
ind_16NJSC052	2016	862922	2.05965
ind_16NJSC055	2016	862923	2.1787
ind_16NJSC058	2016	862927	4.68508
ind_16NJSC065	2016	862928	4.6374
ind_16NJSC067	2016	862923	2.45618
ind_16NJSC071	2016	862933	10.2548
ind_16NJSC074	2016	862934	19.6474
ind_16NJSC075	2016	862934	32.6717
ind_16NJSC079	2016	862932	4.71838
ind_16NJSC080	2016	862934	23.5075
ind_16NJSC083	2016	862922	0.883016
ind_16NJSC084	2016	862933	6.53286
ind_16NJSC085	2016	862929	4.10466
ind_16NJSC086	2016	862928	4.52348
ind_16NJSC089	2016	862933	21.8039
ind_16NJSC090	2016	862929	7.54243
ind_16NJSC091	2016	862926	3.35737
ind_16NJSC093	2016	862930	6.70796
ind_16OHLAOBT015	2016	862921	1.18571
ind_16OHLAOBT038	2016	862914	1.52126
ind_16OHMLNP002	2016	862922	3.04413
ind_16OHMLNP004	2016	862923	1.07016
ind_16OHMLNP007	2016	862929	1.12262
ind_16OHMLNP011	2016	862932	30.7056
ind_16OHMLNP014	2016	862925	6.04336
ind_16OHMLNP020	2016	862926	1.52947
ind_16OHMLNP029	2016	862929	6.63325
ind_16OHMLNP042	2016	862931	0.865917
ind_16OHMLNP043	2016	862925	2.00401
ind_16OHMLNP047	2016	862928	1.42119
ind_16OHMLNP052	2016	862933	12.9214
ind_16OHMLNP054	2016	862926	0.989317
ind_16OHMLNP063	2016	862919	1.47992
ind_16OHMLNP069	2016	862934	15.9949
ind_16OHMLNP076	2016	862923	1.94945
ind_16OHMLNP078	2016	862933	11.2438
ind_16OHMLNP079	2016	862934	20.107
ind_16OHMLNP086	2016	862925	0.960927
ind_16OHMLNP092	2016	862922	2.3163
ind_16OHMLNP094	2016	862922	1.97009
ind_16OHPR003	2016	862919	3.82897
ind_16OHPR017	2016	862920	1.9971
ind_16OHPR035	2016	862930	6.06153
ind_16OHPR037	2016	862918	1.64887
ind_16OHPR052	2016	862924	3.13773
ind_G1_14INRCT01	2014	862934	14.9324
ind_G1_14INRCT05	2014	862933	12.4414
ind_G1_14INRCT07	2014	862934	20.7755
ind_G1_14INRCT19	2014	862930	8.58345
ind_G1_14NJSC22	2014	862934	28.4496
ind_G1_14OHMLNP09	2014	862934	17.4227
ind_G1_14OHMLNP40	2014	862933	22.8563
ind_G1_15INRCT03_1	2015	862930	7.04461
ind_G1_15INRCT09_1	2015	862933	10.6262
ind_G1_15INRCT10_1	2015	862934	12.5255
ind_G1_15INRCT22_2	2015	862934	9.63205
ind_G1_15INRCT34_1	2015	862932	10.1155
ind_G1_15INRCT35_2	2015	862927	4.15021
ind_G1_15INRCT38_1	2015	862934	10.2909
ind_G1_15INRCT41_1	2015	862934	20.1962
ind_G1_15INRCT49_1	2015	862934	21.8575
ind_G1_15INRCT60_1	2015	862934	26.1216
ind_G1_15INRCT61_2	2015	862933	22.9796
ind_G1_15INRCT62_1	2015	862934	17.2007
ind_G1_15INRCT69_1	2015	862934	12.0984
ind_G1_15INRCTM7_1	2015	862933	21.2994
ind_G1_15MDPCB41_1	2015	862934	34.3705
ind_G1_15MDPCB75_1	2015	862934	18.1762
ind_G1_15OHMLNP11_1	2015	862933	29.5647
ind_G1_15OHMLNP24_1	2015	862933	23.9795
ind_G1_15OHMLNP26_2	2015	862933	12.628
ind_G1_15OHMLNP27_1	2015	862932	15.4655
ind_G1_15OHMLNP41_1	2015	862934	31.5568
ind_G1_15OHMLNP46_2	2015	862933	29.138
ind_G1_15OHMLNPM1_1	2015	862934	12.6477
ind_G1_OH14PR02	2014	862930	1.15683
ind_G1_OH14PR03	2014	862925	2.85572
ind_G1_OH14PR05	2014	862927	2.88989
ind_G1_OH14PR08	2014	862925	1.532
ind_G1_OH14PR12	2014	862934	14.9732
ind_G1_OH14PR16	2014	862931	0.98343
ind_G1_OH14PR20	2014	862931	3.62022
ind_G1_OH14PR22	2014	862934	11.5686
ind_G1_OH14PR23	2014	862926	1.76604
ind_G1_OH14PR27	2014	862925	4.57218
ind_G1_OH14PR32	2014	862923	2.13423
ind_G1_OH14PR36	2014	862926	2.51322
ind_INTHRR108	2014	862926	1.36027
ind_INTHRR110	2014	862931	0.632447
ind_INTHRR54	2014	862927	1.20655
ind_MAAA16	2014	862928	0.995613
ind_MAAA41	2014	862921	1.07445
ind_MAAA61	2014	862926	1.25626
ind_MDTCR32	2014	862930	0.835293
ind_MDTCR42	2014	862931	1.17545
ind_NCARS32	2014	862925	0.978997
ind_NCARS51	2014	862915	1.43106
ind_NCARS9	2014	862927	0.986953
ind_NYBG154	2014	862920	2.29302
ind_NYBG157	2014	862921	2.18491
ind_NYBG169	2014	862923	2.35067
ind_OH15PR07	2015	862933	15.4901
ind_OH15PR30	2015	862934	5.95216
ind_OH15PR42	2015	862932	18.7401
ind_OH15PR44	2015	862933	24.0107
ind_OH15PR49	2015	862934	14.4829
ind_OH15PR59	2015	862934	8.77365
ind_OH15PR64	2015	862929	3.77714
ind_OH15PR68	2015	862921	2.22061
ind_OH15PR75	2015	862934	11.5359
ind_OH15PR76	2015	862934	16.794
ind_OH15PR80	2015	862934	19.7133
ind_OH16PR001	2016	862928	7.83002
ind_OH16PR005	2016	862930	7.22404
ind_OH16PR007	2016	862926	0.999226
ind_OH16PR015	2016	862929	3.31757
ind_OH16PR019	2016	862933	12.8637
ind_OH16PR022	2016	862933	15.5932
ind_OH16PR024	2016	862933	12.8343
ind_OH16PR027	2016	862933	17.1412
ind_OH16PR029	2016	862934	39.5822
ind_OH16PR033	2016	862925	4.01537
ind_OH16PR039	2016	862922	4.9434
ind_OH16PR040	2016	862933	9.11172
ind_OH16PR041	2016	862934	30.236
ind_OH16PR047	2016	862933	6.73194
ind_OH16PR051	2016	862934	21.2761
ind_OH16PR054	2016	862933	9.96671
ind_OHPR_S1	2015	862931	5.32405
ind_OHPR_S41	2015	862922	3.41174
ind_OHPR_S42	2015	862931	15.2099
ind_OHPR_S47	2015	862922	1.80782
ind_OHPR_S48	2015	862927	5.04397
ind_R15MISJ12	2015	862933	10.3217
ind_R15MISJ25	2015	862934	15.1152
ind_R15MISJ56	2015	862934	11.3611
ind_R15MISJ59	2015	862931	5.1183
ind_S1	2015	862934	19.204
ind_S10	2015	862934	15.1937
ind_S11	2015	862934	12.7001
ind_S12	2015	862934	8.90266
ind_S13	2015	862934	10.0265
ind_S14	2015	862933	8.26727
ind_S15	2015	862932	9.89328
ind_S16	2015	862933	15.0869
ind_S18	2015	862933	6.39837
ind_S19	2015	862932	7.5921
ind_S2	2015	862934	19.0444
ind_S20	2015	862925	5.33282
ind_S21	2015	862931	5.34283
ind_S22	2015	862933	5.78148
ind_S23	2015	862931	6.80545
ind_S24	2015	862931	8.60122
ind_S25	2015	862933	9.17075
ind_S26	2015	862933	6.39335
ind_S27	2015	862934	10.9925
ind_S29	2015	862934	6.74974
ind_S3	2015	862934	18.6911
ind_S30	2015	862932	7.94987
ind_S31	2015	862927	0.787335
ind_S32	2015	862933	8.66741
ind_S33	2015	862932	6.21093
ind_S34	2015	862934	26.9539
ind_S35	2015	862932	6.21644
ind_S36	2015	862933	5.16795
ind_S37	2015	862928	7.07589
ind_S38	2015	862930	5.31918
ind_S39	2015	862933	5.90466
ind_S4	2015	862934	13.0193
ind_S40	2015	862930	10.2196
ind_S41	2015	862930	6.34579
ind_S42	2015	862934	18.0775
ind_S43	2015	862924	4.43995
ind_S44	2015	862934	43.9148
ind_S45	2015	862934	20.4094
ind_S46	2015	862934	11.6504
ind_S48	2015	862933	6.54366
ind_S49	2015	862929	7.33062
ind_S5	2015	862934	11.8783
ind_S50	2015	862932	7.62246
ind_S51	2015	862931	3.98674
ind_S52	2015	862926	3.73084
ind_S53	2015	862929	4.9087
ind_S54	2015	862930	6.09501
ind_S55	2015	862932	6.80489
ind_S56	2015	862925	1.01589
ind_S57	2015	862931	8.2651
ind_S58	2015	862933	9.2395
ind_S59	2015	862934	6.61365
ind_S6	2015	862934	14.1328
ind_S7	2015	862934	15.9646
ind_S8	2015	862933	16.6101
ind_S9	2015	862934	16.3449
ind_claude_H2081	NA	862933	10.1069
ind_effie_col_0_1	NA	862934	7.61321

## Sheet: S1cHerbarium
Table S1d: Year of collection and mean sequencing depth for Herbarium individuals
INDV	YEAR	N_SITES	MEAN_DEPTH
ind_JK2509	1917	862932	8.39014
ind_JK2511	1934	862932	5.55328
ind_JK2512	1956	862934	11.9125
ind_JK2513	1911	862934	7.97224
ind_JK2514	1969	862933	17.9253
ind_JK2516	1980	862933	8.03453
ind_JK2517	1981	862934	12.0935
ind_JK2518	1993	862933	10.2588
ind_JK2520	1945	862934	10.3519
ind_JK2523	1940	862931	6.69149
ind_JK2524	1952	862933	12.8261
ind_JK2527	1975	862934	7.04292
ind_JK2529	1904	862934	10.5076
ind_JK2530	1922	862934	11.6281
ind_JK346	1903	862934	32.3867
ind_JK356	1897	862930	6.41674
ind_JK376	1891	862934	15.6695
ind_JK389	1888	862934	13.2015
ind_JK393	1897	862934	31.4645
ind_JK395	1877	862933	10.737
ind_JK399	1863	862930	11.3146

## Sheet: S1dRAD
Table S1d: Year of collection and mean sequencing depth for RAD-seq genotyped individuals
INDV	Year	N_SITES	MEAN_DEPTH
RAD_16INRCT001	2016	4907	38.2898
RAD_16INRCT002	2016	4907	38.5961
RAD_16INRCT003	2016	4907	54.8751
RAD_16INRCT004	2016	4907	17.6843
RAD_16INRCT005	2016	4907	30.9301
RAD_16INRCT006	2016	4907	70.5133
RAD_16INRCT007	2016	4907	46.2509
RAD_16INRCT008	2016	4907	2.90503
RAD_16INRCT009	2016	4907	31.9177
RAD_16INRCT010	2016	4907	10.4373
RAD_16INRCT011	2016	4907	58.1746
RAD_16INRCT012	2016	4907	40.6605
RAD_16INRCT013	2016	4907	80.7693
RAD_16INRCT014	2016	4907	19.668
RAD_16INRCT015	2016	4907	57.8029
RAD_16INRCT017	2016	4907	15.1932
RAD_16INRCT018	2016	4907	44.6627
RAD_16INRCT019	2016	4907	29.9079
RAD_16INRCT020	2016	4907	24.1056
RAD_16INRCT021	2016	4907	25.8985
RAD_16INRCT022	2016	4907	16.744
RAD_16INRCT023	2016	4907	69.6639
RAD_16INRCT024	2016	4907	14.3917
RAD_16INRCT025	2016	4907	45.5916
RAD_16INRCT026	2016	4907	19.1164
RAD_16INRCT027	2016	4907	25.5908
RAD_16INRCT028	2016	4907	17.6004
RAD_16INRCT029	2016	4907	31.2472
RAD_16INRCT030	2016	4907	21.3725
RAD_16INRCT031	2016	4907	40.8785
RAD_16INRCT032	2016	4907	16.5873
RAD_16INRCT033	2016	4907	23.8995
RAD_16INRCT034	2016	4907	17.5529
RAD_16INRCT035	2016	4907	9.47381
RAD_16INRCT036	2016	4907	55.6707
RAD_16INRCT037	2016	4907	43.3418
RAD_16INRCT038	2016	4907	23.7646
RAD_16INRCT039	2016	4907	46.096
RAD_16INRCT040	2016	4907	19.2894
RAD_16INRCT041	2016	4907	21.1916
RAD_16INRCT042	2016	4907	8.51702
RAD_16INRCT043	2016	4907	62.2156
RAD_16INRCT044	2016	4907	19.582
RAD_16INRCT045	2016	4907	28.2727
RAD_16INRCT046	2016	4907	14.9448
RAD_16INRCT047	2016	4907	35.0628
RAD_16INRCT049	2016	4907	40.8311
RAD_16INRCT050	2016	4907	3.30976
RAD_16INRCT051	2016	4907	82.3163
RAD_16INRCT052	2016	4907	16.5013
RAD_16INRCT053	2016	4907	25.8319
RAD_16INRCT054	2016	4907	43.86
RAD_16INRCT055	2016	4907	31.2676
RAD_16INRCT056	2016	4907	44.9065
RAD_16INRCT057	2016	4907	10.2737
RAD_16INRCT058	2016	4907	5.30324
RAD_16INRCT059	2016	4907	68.0391
RAD_16INRCT060	2016	4907	79.944
RAD_16INRCT061	2016	4907	33.8215
RAD_16INRCT062	2016	4907	44.1284
RAD_16INRCT063	2016	4907	45.6258
RAD_16INRCT064	2016	4907	1.95068
RAD_16INRCT065	2016	4907	38.4761
RAD_16INRCT066	2016	4907	68.1135
RAD_16INRCT067	2016	4907	63.2201
RAD_16INRCT068	2016	4907	35.44
RAD_16INRCT069	2016	4907	15.4644
RAD_16INRCT070	2016	4907	17.0234
RAD_16INRCT071	2016	4907	76.3413
RAD_16INRCT072	2016	4907	16.7017
RAD_16INRCT073	2016	4907	62.5865
RAD_16INTHRR01	2016	4907	4.01793
RAD_16INTHRR012	2016	4907	30.5164
RAD_16INTHRR013	2016	4907	26.1549
RAD_16INTHRR014	2016	4907	11.095
RAD_16INTHRR020	2016	4907	58.2064
RAD_16INTHRR021	2016	4907	1.72875
RAD_16INTHRR030	2016	4907	17.4687
RAD_16INTHRR032	2016	4907	29.5078
RAD_16INTHRR033	2016	4907	11.3089
RAD_16INTHRR035	2016	4907	5.44773
RAD_16INTHRR036	2016	4907	32.0491
RAD_16INTHRR037	2016	4907	16.2176
RAD_16INTHRR038	2016	4907	41.6911
RAD_16INTHRR039	2016	4907	14.1691
RAD_16INTHRR04	2016	4907	3.12268
RAD_16INTHRR040	2016	4907	28.6464
RAD_16INTHRR041	2016	4907	38.8953
RAD_16INTHRR043	2016	4907	45.9334
RAD_16INTHRR045	2016	4907	6.93173
RAD_16INTHRR046	2016	4907	19.5755
RAD_16INTHRR047	2016	4907	31.9813
RAD_16INTHRR049	2016	4907	43.859
RAD_16INTHRR050	2016	4907	32.9262
RAD_16INTHRR051	2016	4907	23.334
RAD_16INTHRR053	2016	4907	23.0615
RAD_16INTHRR06	2016	4907	33.841
RAD_16INTHRR08	2016	4907	38.9272
RAD_16INWIER013	2016	4907	3.71816
RAD_16INWIER015	2016	4907	2.6882
RAD_16INWIER016	2016	4907	42.6601
RAD_16INWIER019	2016	4907	2.23538
RAD_16INWIER020	2016	4907	28.4591
RAD_16INWIER022	2016	4907	27.5996
RAD_16INWIER023	2016	4907	82.1306
RAD_16INWIER025	2016	4907	49.5863
RAD_16INWIER026	2016	4907	20.7744
RAD_16INWIER027	2016	4907	30.9827
RAD_16INWIER028	2016	4907	54.0703
RAD_16INWIER029	2016	4907	60.3041
RAD_16INWIER030	2016	4907	32.0212
RAD_16INWIER031	2016	4907	57.7316
RAD_16INWIER032	2016	4907	14.9749
RAD_16INWIER033	2016	4907	15.0626
RAD_16INWIER034	2016	4907	25.0552
RAD_16INWIER035	2016	4907	49.3458
RAD_16INWIER036	2016	4907	41.6375
RAD_16INWIER037	2016	4907	43.196
RAD_16INWIER038	2016	4907	64.8366
RAD_16INWIER039	2016	4907	9.25963
RAD_16INWIER04	2016	4907	19.0363
RAD_16INWIER041	2016	4907	34.9831
RAD_16INWIER042	2016	4907	63.3108
RAD_16INWIER043	2016	4907	30.4703
RAD_16INWIER044	2016	4907	9.14775
RAD_16INWIER045	2016	4907	25.0791
RAD_16INWIER046	2016	4907	6.05482
RAD_16INWIER047	2016	4907	30.1384
RAD_16INWIER06	2016	4907	16.8192
RAD_16INWIER07	2016	4907	18.0467
RAD_16INWIER08	2016	4907	14.6071
RAD_16INWIER09	2016	4907	2.70369
RAD_16INWIER10	2016	4907	42.0891
RAD_16MDPCB001	2016	4907	18.0369
RAD_16MDPCB002	2016	4907	64.4738
RAD_16MDPCB003	2016	4907	4.28734
RAD_16MDPCB004	2016	4907	8.76442
RAD_16MDPCB005	2016	4907	50.2244
RAD_16MDPCB006	2016	4907	29.1239
RAD_16MDPCB007	2016	4907	59.1875
RAD_16MDPCB008	2016	4907	6.94294
RAD_16MDPCB011	2016	4907	32.2637
RAD_16MDPCB012	2016	4907	17.1995
RAD_16MDPCB013	2016	4907	41.3613
RAD_16MDPCB014	2016	4907	6.39107
RAD_16MDPCB015	2016	4907	30.1645
RAD_16MDPCB016	2016	4907	12.1626
RAD_16MDPCB017	2016	4907	11.0711
RAD_16MDPCB018	2016	4907	11.3524
RAD_16MDPCB019	2016	4907	40.8598
RAD_16MDPCB020	2016	4907	11.7155
RAD_16MDPCB021	2016	4907	3.68412
RAD_16MDPCB023	2016	4907	33.8219
RAD_16MDPCB024	2016	4907	68.9576
RAD_16MDPCB025	2016	4907	11.465
RAD_16MDPCB027	2016	4907	27.9531
RAD_16MDPCB028	2016	4907	17.6006
RAD_16MDPCB029	2016	4907	20.827
RAD_16MDPCB030	2016	4907	39.7049
RAD_16MDPCB031	2016	4907	20.4302
RAD_16MDPCB032	2016	4907	17.3236
RAD_16MDPCB034	2016	4907	8.57815
RAD_16MDPCB035	2016	4907	32.8736
RAD_16MDPCB037	2016	4907	20.4104
RAD_16MDPCB038	2016	4907	57.7644
RAD_16MDPCB039	2016	4907	21.4567
RAD_16MDPCB041	2016	4907	29.8066
RAD_16MDPCB043	2016	4907	16.9925
RAD_16MDPCB044	2016	4907	21.905
RAD_16MDPCB045	2016	4907	13.5938
RAD_16MDPCB046	2016	4907	2.37375
RAD_16MDPCB047	2016	4907	23.7561
RAD_16MDPCB048	2016	4907	15.3375
RAD_16MDPCB050	2016	4907	7.92949
RAD_16MDPCB051	2016	4907	30.3937
RAD_16MDPCB052	2016	4907	41.6827
RAD_16MDPCB053	2016	4907	39.4968
RAD_16MIKOSP001	2016	4907	11.5246
RAD_16MIKOSP002	2016	4907	17.4172
RAD_16MIKOSP003	2016	4907	25.6556
RAD_16MIKOSP004	2016	4907	23.194
RAD_16MIKOSP005	2016	4907	34.0192
RAD_16MIKOSP006	2016	4907	48.5606
RAD_16MIKOSP007	2016	4907	20.0787
RAD_16MIKOSP008	2016	4907	48.5896
RAD_16MIKOSP009	2016	4907	27.2547
RAD_16MIKOSP010	2016	4907	18.2753
RAD_16MIKOSP011	2016	4907	47.3175
RAD_16MIKOSP012	2016	4907	20.193
RAD_16MIKOSP013	2016	4907	29.2252
RAD_16MIKOSP014	2016	4907	19.8999
RAD_16MIKOSP015	2016	4907	50.4915
RAD_16MIKOSP016	2016	4907	8.41859
RAD_16MIKOSP017	2016	4907	17.9366
RAD_16MIKOSP018	2016	4907	46.4634
RAD_16MIKOSP019	2016	4907	40.7991
RAD_16MIKOSP020	2016	4907	16.9859
RAD_16MIKOSP021	2016	4907	24.9297
RAD_16MIKOSP022	2016	4907	21.2643
RAD_16MIKOSP023	2016	4907	30.5519
RAD_16MIKOSP024	2016	4907	27.9232
RAD_16MIMSP001	2016	4907	11.4324
RAD_16MIMSP004	2016	4907	14.7514
RAD_16MIMSP009	2016	4907	6.82882
RAD_16MIMSP011	2016	4907	2.52558
RAD_16MIMSP013	2016	4907	7.41247
RAD_16MIMSP015	2016	4907	2.09721
RAD_16MIMSP018	2016	4907	22.709
RAD_16MIMSP020	2016	4907	16.9383
RAD_16MIMSP021	2016	4907	11.162
RAD_16MIMSP023	2016	4907	18.0167
RAD_16MIMSP024	2016	4907	11.031
RAD_16MIMSP026	2016	4907	4.20379
RAD_16MIMSP027	2016	4907	47.5525
RAD_16MIMSP028	2016	4907	59.5299
RAD_16MIMSP029	2016	4907	35.9996
RAD_16MIMSP031	2016	4907	31.9281
RAD_16MIMSP032	2016	4907	16.5983
RAD_16MIMSP033	2016	4907	56.5737
RAD_16MIMSP037	2016	4907	3.20929
RAD_16MIMSP038	2016	4907	9.83269
RAD_16MIMSP039	2016	4907	18.3287
RAD_16MIMSP040	2016	4907	8.55064
RAD_16MIMSP041	2016	4907	15.5468
RAD_16MIMSP042	2016	4907	16.5331
RAD_16MIMSP043	2016	4907	7.91604
RAD_16MIMSP044	2016	4907	16.3079
RAD_16MIMSP045	2016	4907	13.106
RAD_16MIMSP046	2016	4907	9.10373
RAD_16MIMSP047	2016	4907	20.1188
RAD_16MIMSP048	2016	4907	14.4913
RAD_16MIMSP050	2016	4907	62.5751
RAD_16MIMSP051	2016	4907	15.3358
RAD_16MIMSP052	2016	4907	17.3774
RAD_16MIMSP053	2016	4907	13.1304
RAD_16MIMSP055	2016	4907	4.21622
RAD_16MIMSP058	2016	4907	11.2134
RAD_16MIMSP059	2016	4907	4.19279
RAD_16MIMSP060	2016	4907	3.95394
RAD_16MIMSP061	2016	4907	2.03322
RAD_16MIMSP062	2016	4907	13.2311
RAD_16MISJCJT001	2016	4907	53.8042
RAD_16MISJCJT002	2016	4907	35.0615
RAD_16MISJCJT003	2016	4907	35.2992
RAD_16MISJCJT004	2016	4907	30.2584
RAD_16MISJCJT005	2016	4907	65.8527
RAD_16MISJCJT006	2016	4907	41.4471
RAD_16MISJCJT007	2016	4907	45.1537
RAD_16MISJCJT008	2016	4907	53.9277
RAD_16MISJCJT009	2016	4907	47.4999
RAD_16MISJCJT010	2016	4907	62.9658
RAD_16MISJCJT011	2016	4907	49.8991
RAD_16MISJCJT012	2016	4907	46.8751
RAD_16MISJCJT013	2016	4907	49.0092
RAD_16MISJCJT014	2016	4907	75.2841
RAD_16MISJCJT015	2016	4907	73.837
RAD_16MISJCJT016	2016	4907	51.9519
RAD_16MISJCJT017	2016	4907	89.5555
RAD_16MISJCJT018	2016	4907	61.7149
RAD_16MISJCJT019	2016	4907	90.4875
RAD_16MISJCJT020	2016	4907	69.9751
RAD_16MISJCJT021	2016	4907	47.8066
RAD_16MISJCJT022	2016	4907	47.9433
RAD_16MISJCJT023	2016	4907	74.5376
RAD_16MISJCJT024	2016	4907	55.905
RAD_16MISJCJT025	2016	4907	53.8486
RAD_16MISJCJT026	2016	4907	90.0037
RAD_16MISJCJT027	2016	4907	39.4343
RAD_16MISJCJT028	2016	4907	33.1981
RAD_16MISJCJT029	2016	4907	46.0937
RAD_16MISJCJT030	2016	4907	59.2776
RAD_16MISJCJT031	2016	4907	56.9077
RAD_16MISJCJT032	2016	4907	58.1708
RAD_16MISJCJT033	2016	4907	51.8482
RAD_16MISJCJT034	2016	4907	55.1361
RAD_16MISJCJT035	2016	4907	52.4587
RAD_16MISJCJT036	2016	4907	49.2873
RAD_16MISJCJT037	2016	4907	53.6236
RAD_16MISJCJT038	2016	4907	57.3554
RAD_16MISJCJT039	2016	4907	57.5286
RAD_16MISJCJT040	2016	4907	43.6941
RAD_16MISJCJT041	2016	4907	67.3839
RAD_16MISJCJT044	2016	4907	47.9896
RAD_16MISJCJT046	2016	4907	55.9203
RAD_16MISJCJT047	2016	4907	35.6073
RAD_16MISJCJT048	2016	4907	44.3872
RAD_16MISJCJT049	2016	4907	52.6332
RAD_16MISJCJT050	2016	4907	64.108
RAD_16MISJCJT051	2016	4907	67.2217
RAD_16MISJCJT052	2016	4907	26.2439
RAD_16MISJCJT053	2016	4907	48.0501
RAD_16MISJCJT054	2016	4907	54.7133
RAD_16MISJCJT055	2016	4907	73.4956
RAD_16MISJCJT056	2016	4907	65.8643
RAD_16MISJCJT057	2016	4907	36.6817
RAD_16MISJCJT059	2016	4907	42.4194
RAD_16MISJCJT060	2016	4907	38.8985
RAD_16MISJCJT061	2016	4907	26.709
RAD_16MISJCJT062	2016	4907	72.9951
RAD_16MISJCJT063	2016	4907	29.6774
RAD_16MISJCJT064	2016	4907	57.5704
RAD_16MISJCJT065	2016	4907	50.7275
RAD_16MISJCJT066	2016	4907	59.7233
RAD_16MISJCJT067	2016	4907	73.1186
RAD_16MISJCJT068	2016	4907	78.2859
RAD_16MISJCJT069	2016	4907	45.5186
RAD_16MISJCJT070	2016	4907	62.4875
RAD_16MISJCJT071	2016	4907	12.5464
RAD_16MISJCJT072	2016	4907	71.292
RAD_16MISJCJT073	2016	4907	65.0966
RAD_16MISJCJT074	2016	4907	85.4475
RAD_16MISJCJT075	2016	4907	60.2704
RAD_16MISJCJT076	2016	4907	24.4911
RAD_16MISJCJT077	2016	4907	73.1903
RAD_16MISJCJT078	2016	4907	51.56
RAD_16MISJCJT079	2016	4907	88.4532
RAD_16MISJCJT080	2016	4907	29.3252
RAD_16MISJCJT081	2016	4907	64.1406
RAD_16MISJCJT082	2016	4907	46.8412
RAD_16MISJCJT083	2016	4907	61.8243
RAD_16MISJCJT084	2016	4907	88.6841
RAD_16MISJCJT085	2016	4907	6.2256
RAD_16MISJCJT086	2016	4907	63.0952
RAD_16MISJCJT087	2016	4907	60.5755
RAD_16MISJCJT088	2016	4907	47.5926
RAD_16MISJCJT089	2016	4907	94.0196
RAD_16MISJCJT090	2016	4907	59.6036
RAD_16MISJCJT091	2016	4907	88.257
RAD_16MISJCJT092	2016	4907	56.515
RAD_16MISJCJT093	2016	4907	54.0903
RAD_16MISJCJT094	2016	4907	53.4161
RAD_16MISJCJT095	2016	4907	76.6124
RAD_16MISJCJT096	2016	4907	88.1952
RAD_16MISJCJT097	2016	4907	37.2248
RAD_16MISJCJT098	2016	4907	76.0976
RAD_16NJSC001	2016	4907	88.3094
RAD_16NJSC002	2016	4907	50.2046
RAD_16NJSC003	2016	4907	24.28
RAD_16NJSC004	2016	4907	79.3381
RAD_16NJSC005	2016	4907	45.6642
RAD_16NJSC006	2016	4907	79.4019
RAD_16NJSC007	2016	4907	61.7764
RAD_16NJSC008	2016	4907	3.05115
RAD_16NJSC009	2016	4907	22.9918
RAD_16NJSC010	2016	4907	37.6348
RAD_16NJSC011	2016	4907	49.1174
RAD_16NJSC012	2016	4907	13.3283
RAD_16NJSC013	2016	4907	51.2309
RAD_16NJSC014	2016	4907	27.9621
RAD_16NJSC016	2016	4907	33.0789
RAD_16NJSC017	2016	4907	85.8684
RAD_16NJSC018	2016	4907	54.8211
RAD_16NJSC019	2016	4907	42.8847
RAD_16NJSC020	2016	4907	54.8347
RAD_16NJSC021	2016	4907	61.6772
RAD_16NJSC022	2016	4907	55.1977
RAD_16NJSC023	2016	4907	91.5339
RAD_16NJSC024	2016	4907	4.71001
RAD_16NJSC025	2016	4907	132.483
RAD_16NJSC026	2016	4907	10.3821
RAD_16NJSC027	2016	4907	69.515
RAD_16NJSC028	2016	4907	143.338
RAD_16NJSC029	2016	4907	71.8906
RAD_16NJSC030	2016	4907	95.1895
RAD_16NJSC031	2016	4907	40.3721
RAD_16NJSC032	2016	4907	136.976
RAD_16NJSC033	2016	4907	73.6059
RAD_16NJSC035	2016	4907	34.6595
RAD_16NJSC036	2016	4907	49.3707
RAD_16NJSC037	2016	4907	77.5694
RAD_16NJSC038	2016	4907	59.5792
RAD_16NJSC039	2016	4907	103.95
RAD_16NJSC041	2016	4907	52.6776
RAD_16NJSC043	2016	4907	36.0799
RAD_16NJSC044	2016	4907	75.4371
RAD_16NJSC045	2016	4907	19.9629
RAD_16NJSC046	2016	4907	62.2048
RAD_16NJSC047	2016	4907	30.6593
RAD_16NJSC048	2016	4907	26.5659
RAD_16NJSC049	2016	4907	57.4286
RAD_16NJSC050	2016	4907	50.0634
RAD_16NJSC051	2016	4907	131.642
RAD_16NJSC052	2016	4907	41.8174
RAD_16NJSC053	2016	4907	48.718
RAD_16NJSC054	2016	4907	38.9099
RAD_16NJSC055	2016	4907	55.9974
RAD_16NJSC056	2016	4907	9.86244
RAD_16NJSC057	2016	4907	5.78969
RAD_16NJSC058	2016	4907	98.0165
RAD_16NJSC059	2016	4907	16.6872
RAD_16NJSC060	2016	4907	64.7744
RAD_16NJSC061	2016	4907	36.6823
RAD_16NJSC062	2016	4907	44.3546
RAD_16NJSC063	2016	4907	44.1068
RAD_16NJSC064	2016	4907	58.7396
RAD_16NJSC065	2016	4907	30.1143
RAD_16NJSC066	2016	4907	57.2183
RAD_16NJSC067	2016	4907	10.3065
RAD_16NJSC068	2016	4907	104.186
RAD_16NJSC069	2016	4907	34.9114
RAD_16NJSC070	2016	4907	36.4873
RAD_16NJSC071	2016	4907	20.6976
RAD_16NJSC073	2016	4907	90.5201
RAD_16NJSC074	2016	4907	63.905
RAD_16NJSC075	2016	4907	50.1227
RAD_16NJSC077	2016	4907	34.5737
RAD_16NJSC078	2016	4907	135.161
RAD_16NJSC079	2016	4907	75.4353
RAD_16NJSC080	2016	4907	63.9099
RAD_16NJSC081	2016	4907	4.73324
RAD_16NJSC082	2016	4907	71.0522
RAD_16NJSC083	2016	4907	29.1392
RAD_16NJSC084	2016	4907	46.5262
RAD_16NJSC085	2016	4907	26.7235
RAD_16NJSC086	2016	4907	30.88
RAD_16NJSC087	2016	4907	104.606
RAD_16NJSC088	2016	4907	88.2401
RAD_16NJSC089	2016	4907	105.736
RAD_16NJSC090	2016	4907	58.0228
RAD_16NJSC091	2016	4907	111.347
RAD_16NJSC092	2016	4907	61.9941
RAD_16NJSC093	2016	4907	108.424
RAD_16NJSC094	2016	4907	120.753
RAD_16NJSC095	2016	4907	38.1981
RAD_16NJSC096	2016	4907	102.209
RAD_16OHMLNP002	2016	4907	15.7732
RAD_16OHMLNP003	2016	4907	2.69533
RAD_16OHMLNP004	2016	4907	3.32831
RAD_16OHMLNP006	2016	4907	1.62686
RAD_16OHMLNP007	2016	4907	8.10679
RAD_16OHMLNP009	2016	4907	1.82087
RAD_16OHMLNP010	2016	4907	67.8254
RAD_16OHMLNP011	2016	4907	49.9205
RAD_16OHMLNP013	2016	4907	10.8771
RAD_16OHMLNP014	2016	4907	29.3723
RAD_16OHMLNP015	2016	4907	10.2183
RAD_16OHMLNP016	2016	4907	12.8918
RAD_16OHMLNP018	2016	4907	1.81598
RAD_16OHMLNP020	2016	4907	3.46872
RAD_16OHMLNP021	2016	4907	6.64602
RAD_16OHMLNP023	2016	4907	3.37762
RAD_16OHMLNP025	2016	4907	2.10373
RAD_16OHMLNP028	2016	4907	62.794
RAD_16OHMLNP029	2016	4907	34.1533
RAD_16OHMLNP030	2016	4907	18.0251
RAD_16OHMLNP033	2016	4907	12.3813
RAD_16OHMLNP034	2016	4907	14.6992
RAD_16OHMLNP035	2016	4907	3.89688
RAD_16OHMLNP037	2016	4907	26.5256
RAD_16OHMLNP038	2016	4907	1.92399
RAD_16OHMLNP039	2016	4907	42.2221
RAD_16OHMLNP040	2016	4907	35.3442
RAD_16OHMLNP042	2016	4907	2.42042
RAD_16OHMLNP043	2016	4907	2.09456
RAD_16OHMLNP044	2016	4907	2.36132
RAD_16OHMLNP047	2016	4907	2.12187
RAD_16OHMLNP048	2016	4907	3.13797
RAD_16OHMLNP049	2016	4907	8.32586
RAD_16OHMLNP050	2016	4907	2.74404
RAD_16OHMLNP051	2016	4907	1.85144
RAD_16OHMLNP052	2016	4907	40.151
RAD_16OHMLNP054	2016	4907	4.91645
RAD_16OHMLNP055	2016	4907	4.94009
RAD_16OHMLNP057	2016	4907	13.9521
RAD_16OHMLNP058	2016	4907	47.6242
RAD_16OHMLNP059	2016	4907	12.2515
RAD_16OHMLNP062	2016	4907	2.66843
RAD_16OHMLNP063	2016	4907	26.0919
RAD_16OHMLNP064	2016	4907	10.139
RAD_16OHMLNP065	2016	4907	2.09211
RAD_16OHMLNP066	2016	4907	53.4826
RAD_16OHMLNP068	2016	4907	16.4157
RAD_16OHMLNP069	2016	4907	38.3318
RAD_16OHMLNP071	2016	4907	3.77053
RAD_16OHMLNP072	2016	4907	1.62115
RAD_16OHMLNP073	2016	4907	6.49684
RAD_16OHMLNP074	2016	4907	65.944
RAD_16OHMLNP076	2016	4907	34.3603
RAD_16OHMLNP077	2016	4907	74.4265
RAD_16OHMLNP078	2016	4907	39.0452
RAD_16OHMLNP079	2016	4907	115.641
RAD_16OHMLNP080	2016	4907	2.04218
RAD_16OHMLNP083	2016	4907	1.67332
RAD_16OHMLNP084	2016	4907	1.99694
RAD_16OHMLNP085	2016	4907	15.2089
RAD_16OHMLNP086	2016	4907	25.1736
RAD_16OHMLNP089	2016	4907	36.0632
RAD_16OHMLNP090	2016	4907	1.63012
RAD_16OHMLNP091	2016	4907	26.0707
RAD_16OHMLNP092	2016	4907	6.89994
RAD_16OHMLNP093	2016	4907	3.48665
RAD_16OHMLNP094	2016	4907	14.536
RAD_16OHPR001	2016	4907	89.9707
RAD_16OHPR002	2016	4907	64.3615
RAD_16OHPR003	2016	4907	71.3169
RAD_16OHPR004	2016	4907	81.3096
RAD_16OHPR005	2016	4907	67.1076
RAD_16OHPR006	2016	4907	75.2148
RAD_16OHPR007	2016	4907	14.6697
RAD_16OHPR008	2016	4907	67.9813
RAD_16OHPR009	2016	4907	57.2835
RAD_16OHPR010	2016	4907	45.0905
RAD_16OHPR011	2016	4907	38.7345
RAD_16OHPR012	2016	4907	65.4728
RAD_16OHPR013	2016	4907	61.8494
RAD_16OHPR014	2016	4907	68.0662
RAD_16OHPR015	2016	4907	45.9391
RAD_16OHPR016	2016	4907	25.6411
RAD_16OHPR017	2016	4907	28.8934
RAD_16OHPR018	2016	4907	58.4182
RAD_16OHPR019	2016	4907	36.4932
RAD_16OHPR020	2016	4907	19.0214
RAD_16OHPR021	2016	4907	35.0976
RAD_16OHPR022	2016	4907	55.0689
RAD_16OHPR023	2016	4907	28.9792
RAD_16OHPR024	2016	4907	25.0522
RAD_16OHPR025	2016	4907	43.3053
RAD_16OHPR026	2016	4907	137.66
RAD_16OHPR027	2016	4907	109.312
RAD_16OHPR029	2016	4907	93.1359
RAD_16OHPR030	2016	4907	34.3786
RAD_16OHPR031	2016	4907	59.1651
RAD_16OHPR032	2016	4907	52.142
RAD_16OHPR033	2016	4907	35.5056
RAD_16OHPR034	2016	4907	22.9429
RAD_16OHPR035	2016	4907	32.1545
RAD_16OHPR036	2016	4907	56.4875
RAD_16OHPR037	2016	4907	96.3693
RAD_16OHPR038	2016	4907	70.7108
RAD_16OHPR039	2016	4907	9.31363
RAD_16OHPR040	2016	4907	58.7768
RAD_16OHPR041	2016	4907	31.3367
RAD_16OHPR042	2016	4907	41.4035
RAD_16OHPR043	2016	4907	78.9625
RAD_16OHPR044	2016	4907	20.9994
RAD_16OHPR045	2016	4907	24.0666
RAD_16OHPR046	2016	4907	63.6281
RAD_16OHPR047	2016	4907	17.0277
RAD_16OHPR048	2016	4907	111.787
RAD_16OHPR049	2016	4907	114.581
RAD_16OHPR050	2016	4907	111.235
RAD_16OHPR051	2016	4907	69.2333
RAD_16OHPR052	2016	4907	84.2346
RAD_16OHPR053	2016	4907	40.3379
RAD_16OHPR054	2016	4907	24.8849
RAD_16OHPR055	2016	4907	66.9939
RAD_16OHPR056	2016	4907	71.5837
RAD_16OHPR057	2016	4907	42.5696
RAD_16OHPR058	2016	4907	93.7385
RAD_16OHPR059	2016	4907	42.3674
RAD_16OHPR060	2016	4907	74.2382
RAD_G1_15MIMSP001	2015	4907	154.126
RAD_G1_15MIMSP011	2015	4907	130.63
RAD_G1_15MIMSP013	2015	4907	138.776
RAD_G1_15MIMSP014	2015	4907	243.103
RAD_G1_15MIMSP101	2015	4907	158.604
RAD_G1_15MIMSP102	2015	4907	137.784
RAD_G1_15MIMSP103	2015	4907	161.641
RAD_G1_15MIMSP104	2015	4907	102.956
RAD_G1_15MIMSP105	2015	4907	110.801
RAD_G1_15MIMSP106	2015	4907	264.877
RAD_G1_15MIMSP107	2015	4907	203.204
RAD_G1_15MIMSP108	2015	4907	189.856
RAD_G1_15MIMSP110	2015	4907	222.993
RAD_G1_15MIMSP111	2015	4907	157.531
RAD_G1_15MIMSP112	2015	4907	383.152
RAD_G1_15MIMSP114	2015	4907	134.444
RAD_G1_15MIMSP115	2015	4907	192.334
RAD_G1_15MIMSP116	2015	4907	106.925
RAD_G1_15MIMSP117	2015	4907	136.636
RAD_16CTDERBY003	2016	4907	77.5121
RAD_16CTDERBY004	2016	4907	12.1698
RAD_16CTDERBY005	2016	4907	15.5818
RAD_16CTDERBY006	2016	4907	83.4155
RAD_16CTDERBY008	2016	4907	91.0018
RAD_16CTDERBY009	2016	4907	98.2384
RAD_16CTDERBY010	2016	4907	50.6915
RAD_16CTDERBY011	2016	4907	24.2429
RAD_16CTDERBY014	2016	4907	5.11208
RAD_16CTDERBY015	2016	4907	15.3473
RAD_16CTDERBY016	2016	4907	9.30569
RAD_16CTDERBY017	2016	4907	20.923
RAD_16CTDERBY018	2016	4907	10.1502
RAD_16CTDERBY020	2016	4907	4.21826
RAD_16CTDERBY021	2016	4907	162.203
RAD_16CTDERBY022	2016	4907	41.4871
RAD_16CTDERBY023	2016	4907	55.5156
RAD_16CTDERBY024	2016	4907	15.8826
RAD_16CTDERBY025	2016	4907	13.6803
RAD_16CTDERBY026	2016	4907	2.81333
RAD_16CTDERBY027	2016	4907	89.2755
RAD_16CTDERBY029	2016	4907	22.6715
RAD_16CTDERBY032	2016	4907	28.6823
RAD_16CTDERBY033	2016	4907	37.7885
RAD_16CTDERBY034	2016	4907	16.3825
RAD_16CTDERBY036	2016	4907	43.3155
RAD_16CTDERBY038	2016	4907	84.3085
RAD_16CTDERBY039	2016	4907	44.8665
RAD_16CTPNR001	2016	4907	4.31832
RAD_16CTPNR002	2016	4907	3.04891
RAD_16CTPNR003	2016	4907	4.96719
RAD_16CTPNR005	2016	4907	3.73202
RAD_16CTPNR006	2016	4907	11.3833
RAD_16CTPNR009	2016	4907	3.95965
RAD_16CTPNR010	2016	4907	98.9819
RAD_16CTPNR011	2016	4907	10.2898
RAD_16CTPNR013	2016	4907	35.7565
RAD_16CTPNR015	2016	4907	8.85592
RAD_16CTPNR017	2016	4907	5.08518
RAD_16CTPNR018	2016	4907	4.06134
RAD_16CTPNR019	2016	4907	8.60444
RAD_16CTPNR020	2016	4907	8.80151
RAD_16CTPNR023	2016	4907	19.2448
RAD_16CTPNR024	2016	4907	6.9191
RAD_16CTPNR025	2016	4907	7.25066
RAD_16CTPNR026	2016	4907	31.1543
RAD_16CTPNR027	2016	4907	3.97127
RAD_16CTPNR029	2016	4907	73.9939
RAD_16CTPNR030	2016	4907	7.29652
RAD_16CTPNR031	2016	4907	9.85368
RAD_16CTPNR032	2016	4907	13.8904
RAD_16CTPNR033	2016	4907	10.3491
RAD_16CTPNR034	2016	4907	13.4972
RAD_16CTPNR035	2016	4907	43.8249
RAD_16CTPNR036	2016	4907	97.9032
RAD_16CTPNR037	2016	4907	59.1869
RAD_16CTPNR038	2016	4907	69.7487
RAD_16CTPNR039	2016	4907	50.1643
RAD_16CTPNR040	2016	4907	33.0224
RAD_16CTPNR041	2016	4907	36.7644
RAD_16CTPNR042	2016	4907	51.5955
RAD_16CTPNR043	2016	4907	32.2814
RAD_16CTPNR044	2016	4907	72.8759
RAD_16CTPNR045	2016	4907	77.6285
RAD_16CTPNR047	2016	4907	88.8865
RAD_16CTPNR048	2016	4907	55.0579
RAD_16CTPNR049	2016	4907	90.3601
RAD_16CTPNR050	2016	4907	49.0923
RAD_16CTPNR051	2016	4907	48.0628
RAD_16CTPNR052	2016	4907	57.8653
RAD_16CTPNR053	2016	4907	53.2796
RAD_16CTPNR054	2016	4907	102.671
RAD_16CTPNR055	2016	4907	76.4783
RAD_16CTPNR056	2016	4907	53.4355
RAD_16CTPNR059	2016	4907	68.5252
RAD_16CTPNR060	2016	4907	86.5655
RAD_16CTPNR061	2016	4907	159.473
RAD_16CTPNR062	2016	4907	53.7243
RAD_16CTPNR063	2016	4907	34.7972
RAD_16CTPNR064	2016	4907	14.2058
RAD_16CTPNR065	2016	4907	50.8641
RAD_16CTPNR066	2016	4907	113.592
RAD_16CTPNR067	2016	4907	27.6269
RAD_16CTPNR068	2016	4907	105.362
RAD_16CTPNR069	2016	4907	58.0937
RAD_16CTRP002	2016	4907	3.93377
RAD_16CTRP003	2016	4907	8.08987
RAD_16CTRP004	2016	4907	16.5219
RAD_16CTRP005	2016	4907	17.0666
RAD_16CTRP006	2016	4907	16.9808
RAD_16CTRP007	2016	4907	4.226
RAD_16CTRP008	2016	4907	7.91461
RAD_16CTRP009	2016	4907	15.0856
RAD_16CTRP010	2016	4907	11.6099
RAD_16CTRP011	2016	4907	17.3925
RAD_16CTRP012	2016	4907	6.5431
RAD_16CTRP013	2016	4907	12.6004
RAD_16CTRP015	2016	4907	11.2164
RAD_16CTRP016	2016	4907	6.04585
RAD_16CTRP017	2016	4907	6.33625
RAD_16CTRP018	2016	4907	5.94538
RAD_16CTRP020	2016	4907	7.48196
RAD_16CTRP021	2016	4907	7.78928
RAD_16CTRP022	2016	4907	2.34053
RAD_16CTRP023	2016	4907	5.45038
RAD_16CTRP024	2016	4907	4.65641
RAD_16INRO001	2016	4907	28.0748
RAD_16INRO002	2016	4907	13.816
RAD_16INRO003	2016	4907	9.67658
RAD_16INRO004	2016	4907	14.98
RAD_16INRO005	2016	4907	27.5977
RAD_16INWIER048	2016	4907	41.5213
RAD_16INWIER049	2016	4907	13.6615
RAD_16INWIER050	2016	4907	21.0033
RAD_16INWIER051	2016	4907	8.49114
RAD_16INWIER052	2016	4907	7.38353
RAD_16INWIER053	2016	4907	19.3173
RAD_16INWIER055	2016	4907	11.4667
RAD_16INWIER056	2016	4907	18.7758
RAD_16INWIER057	2016	4907	32.817
RAD_16INWIER058	2016	4907	36.4049
RAD_16INWIER059	2016	4907	34.3994
RAD_16INWIER060	2016	4907	20.203
RAD_16INWIER061	2016	4907	10.1785
RAD_16INWIER062	2016	4907	22.2983
RAD_16INWIER063	2016	4907	24.4626
RAD_16INWIER064	2016	4907	49.0617
RAD_16INWIER065	2016	4907	28.9815
RAD_16INWIER066	2016	4907	51.4259
RAD_16INWIER067	2016	4907	34.3856
RAD_16INWIER068	2016	4907	39.7842
RAD_16MAAA001	2016	4907	29.8785
RAD_16MAAA002	2016	4907	6.86529
RAD_16MAAA003	2016	4907	4.66415
RAD_16MAAA004	2016	4907	8.24557
RAD_16MAAA007	2016	4907	22.5539
RAD_16MAAA008	2016	4907	6.69737
RAD_16MAAA009	2016	4907	8.92562
RAD_16MAAA010	2016	4907	5.07764
RAD_16MAAA011	2016	4907	15.4153
RAD_16MAAA012	2016	4907	5.72774
RAD_16MAAA013	2016	4907	7.11881
RAD_16MAAA014	2016	4907	17.4186
RAD_16MAAA015	2016	4907	11.7037
RAD_16MAAA017	2016	4907	12.505
RAD_16MAAA018	2016	4907	9.55003
RAD_16MAAA021	2016	4907	6.4946
RAD_16MAAA022	2016	4907	7.9515
RAD_16MAAA023	2016	4907	5.74078
RAD_16MAAA025	2016	4907	4.87161
RAD_16MAAA026	2016	4907	24.6018
RAD_16MAAA027	2016	4907	3.82882
RAD_16MAAA028	2016	4907	4.34074
RAD_16MAMSSF001	2016	4907	7.59772
RAD_16MAMSSF002	2016	4907	5.58019
RAD_16MAMSSF003	2016	4907	4.92276
RAD_16MAMSSF004	2016	4906	12.2939
RAD_16MAMSSF005	2016	4907	34.3621
RAD_16MAMSSF006	2016	4907	23.7428
RAD_16MAMSSF007	2016	4907	38.1553
RAD_16MAMSSF008	2016	4907	25.9751
RAD_16MAMSSF009	2016	4907	7.35602
RAD_16MAMSSF010	2016	4907	21.5777
RAD_16MAMSSF011	2016	4907	14.3259
RAD_16MAMSSF012	2016	4907	11.764
RAD_16MAMSSF013	2016	4907	29.4712
RAD_16MAMSSF014	2016	4907	2.29692
RAD_16MAMSSF015	2016	4907	8.42572
RAD_16MAMSSF016	2016	4907	13.7701
RAD_16MAMSSF017	2016	4907	16.428
RAD_16MAMSSF018	2016	4907	14.4062
RAD_16MAMSSF019	2016	4907	6.43632
RAD_16MAMSSF020	2016	4907	3.22152
RAD_16MAMSSF021	2016	4907	4.17159
RAD_16MAMSSF022	2016	4907	12.6772
RAD_16MAMSSF023	2016	4907	3.51926
RAD_16MAMSSF024	2016	4907	2.09334
RAD_16MAMSSF025	2016	4907	10.6923
RAD_16MAMSSF026	2016	4907	12.7982
RAD_16MAMSSF027	2016	4907	14.3534
RAD_16MAMSSF028	2016	4907	10.7665
RAD_16MAMSSF029	2016	4907	10.3717
RAD_16MAMSSF030	2016	4907	21.8877
RAD_16MAMSSF031	2016	4907	22.6868
RAD_16MAUR001	2016	4907	20.2121
RAD_16MAUR002	2016	4907	26.3004
RAD_16MAUR003	2016	4907	40.5272
RAD_16MAUR004	2016	4907	28.7371
RAD_16MAUR005	2016	4907	22.7243
RAD_16MAUR006	2016	4907	17.0664
RAD_16MAUR007	2016	4907	52.1023
RAD_16MAUR008	2016	4907	30.325
RAD_16MAUR009	2016	4907	41.3603
RAD_16MAUR010	2016	4907	7.88323
RAD_16MAUR011	2016	4907	15.7852
RAD_16MAUR012	2016	4907	9.1182
RAD_16MDSR001	2016	4907	3.91074
RAD_16MDSR003	2016	4907	7.72427
RAD_16MDSR004	2016	4907	10.9046
RAD_16MDSR005	2016	4907	6.15631
RAD_16MDSR006	2016	4907	17.7758
RAD_16MDSR007	2016	4907	10.9336
RAD_16MDSR008	2016	4907	20.6886
RAD_16MDSR009	2016	4907	9.09008
RAD_16MDSR010	2016	4907	19.9884
RAD_16MDSR011	2016	4907	8.02323
RAD_16MDSR012	2016	4907	13.269
RAD_16MDSR013	2016	4907	6.3012
RAD_16MDSR014	2016	4907	19.9464
RAD_16MDSR015	2016	4907	18.3358
RAD_16MDSR016	2016	4907	10.9813
RAD_16MDSR017	2016	4907	31.9951
RAD_16MDSR018	2016	4907	57.6803
RAD_16MDSR019	2016	4907	68.6411
RAD_16MDSR021	2016	4907	33.3788
RAD_16MDSR022	2016	4907	89.5779
RAD_16MDSR023	2016	4907	41.482
RAD_16MDSR024	2016	4907	12.2024
RAD_16MDSR025	2016	4907	73.2099
RAD_16MDSR026	2016	4907	23.5044
RAD_16MDSR027	2016	4907	85.3334
RAD_16MDSR028	2016	4907	25.8459
RAD_16MDSR029	2016	4907	69.8412
RAD_16MDTCR001	2016	4907	22.2914
RAD_16MDTCR002	2016	4907	23.5215
RAD_16MDTCR003	2016	4907	32.9723
RAD_16MDTCR004	2016	4907	71.6267
RAD_16MDTCR005	2016	4907	64.4661
RAD_16MDTCR006	2016	4907	40.7389
RAD_16MDTCR007	2016	4907	29.6348
RAD_16MDTCR008	2016	4907	33.517
RAD_16MDTCR009	2016	4907	30.0681
RAD_16MDTCR010	2016	4907	21.4473
RAD_16MDTCR011	2016	4907	55.6908
RAD_16MDTCR012	2016	4907	13.6479
RAD_16MIFCSP001	2016	4907	20.2458
RAD_16MIFCSP002	2016	4907	13.1785
RAD_16MIFCSP003	2016	4907	29.9947
RAD_16MIFCSP004	2016	4907	34.333
RAD_16MIFCSP005	2016	4907	5.62706
RAD_16MIFCSP007	2016	4907	12.7377
RAD_16MIFCSP008	2016	4907	4.8549
RAD_16MIFCSP009	2016	4907	35.1337
RAD_16MIFCSP010	2016	4907	10.3982
RAD_16MIFCSP011	2016	4907	43.0006
RAD_16MIFCSP012	2016	4907	54.9421
RAD_16MIFCSP013	2016	4907	39.204
RAD_16MIFCSP014	2016	4907	41.6503
RAD_16MIMBT002	2016	4907	6.26595
RAD_16MIMBT003	2016	4907	28.5341
RAD_16MIMBT004	2016	4907	9.45527
RAD_16MIMBT005	2016	4907	6.47279
RAD_16MIMBT006	2016	4907	2.29733
RAD_16MIMBT007	2016	4907	6.44875
RAD_16MIMBT008	2016	4907	13.6291
RAD_16MIMBT009	2016	4907	18.872
RAD_16MIMBT010	2016	4907	21.01
RAD_16MIMBT011	2016	4907	13.1846
RAD_16MIMBT012	2016	4907	21.8785
RAD_16MIMBT013	2016	4907	20.7927
RAD_16MIMSUK001	2016	4907	4.93112
RAD_16MIMSUK002	2016	4907	6.70532
RAD_16MIMSUK003	2016	4907	33.2537
RAD_16MIMSUK004	2016	4907	5.17913
RAD_16MIMSUK005	2016	4907	20.3674
RAD_16MIMSUK006	2016	4907	13.6611
RAD_16MIMSUK007	2016	4907	9.81557
RAD_16MIMSUK008	2016	4907	31.1816
RAD_16MIMSUK009	2016	4907	20.8759
RAD_16MIMSUK010	2016	4907	15.292
RAD_16MIMSUK011	2016	4907	12.454
RAD_16MIMSUK012	2016	4907	29.7976
RAD_16MIMSUK013	2016	4907	3.44834
RAD_16MIMSUK014	2016	4907	14.149
RAD_16MIMSUK015	2016	4907	11.8302
RAD_16MIMSUK016	2016	4907	10.471
RAD_16MIMSUK017	2016	4907	14.9018
RAD_16MIMSUK018	2016	4907	14.9193
RAD_16MIMSUK019	2016	4907	11.5286
RAD_16MIMSUK021	2016	4907	21.0108
RAD_16MIMSUK022	2016	4907	6.21846
RAD_16MIMSUK023	2016	4907	2.46403
RAD_16MIMSUK024	2016	4907	6.82454
RAD_16MIMSUK025	2016	4907	2.84899
RAD_16MIMSUK026	2016	4907	9.06195
RAD_16MIMSUK027	2016	4907	39.1712
RAD_16MIMSUK028	2016	4907	3.63725
RAD_16MIMSUK029	2016	4907	23.6599
RAD_16MIMSUK030	2016	4907	23.1512
RAD_16MIMSUK031	2016	4907	7.71857
RAD_16MIMSUK032	2016	4907	25.8979
RAD_16MIMSUK033	2016	4907	14.667
RAD_16MIMSUK034	2016	4907	34.938
RAD_16MIMSUK035	2016	4907	24.0416
RAD_16MIMSUK038	2016	4907	3.70838
RAD_16MIMSUK040	2016	4907	6.88425
RAD_16MIMSUK041	2016	4907	12.01
RAD_16MIMSUK042	2016	4907	5.2529
RAD_16MIMSUK043	2016	4907	19.5325
RAD_16MIMSUK044	2016	4907	21.1685
RAD_16MIMSUK045	2016	4907	4.44141
RAD_16MIMSUK046	2016	4907	10.4571
RAD_16MIMSUK047	2016	4907	3.3654
RAD_16MIMSUK048	2016	4907	9.11514
RAD_16MIMSUK049	2016	4907	4.76197
RAD_16MIMSUK050	2016	4907	3.27654
RAD_16MIMSUK051	2016	4907	2.56654
RAD_16MIMSUK052	2016	4907	6.35623
RAD_16MIMSUK053	2016	4907	22.0976
RAD_16NJDCF001	2016	4907	6.42878
RAD_16NJDCF002	2016	4907	3.46036
RAD_16NJDCF003	2016	4907	32.1027
RAD_16NJDCF004	2016	4907	20.1967
RAD_16NJDCF005	2016	4907	2.28633
RAD_16NJDCF006	2016	4907	29.689
RAD_16NJDCF007	2016	4907	43.2802
RAD_16NJDCF008	2016	4907	29.2236
RAD_16NJDCF009	2016	4907	3.59833
RAD_16NJDCF010	2016	4907	19.5203
RAD_16NJDCF012	2016	4907	10.321
RAD_16NJDCF013	2016	4907	7.3658
RAD_16NJDCF014	2016	4907	11.9069
RAD_16NJDCF15	2016	4907	5.37375
RAD_16NJDCF16	2016	4907	2.38598
RAD_16NYSWP002	2016	4907	20.9641
RAD_16NYSWP003	2016	4907	58.5843
RAD_16NYSWP004	2016	4907	65.3022
RAD_16NYSWP005	2016	4907	26.8549
RAD_16OHLAOBT003	2016	4907	2.24027
RAD_16OHLAOBT004	2016	4907	2.50194
RAD_16OHLAOBT006	2016	4907	3.89301
RAD_16OHLAOBT009	2016	4907	15.0373
RAD_16OHLAOBT013	2016	4907	13.7532
RAD_16OHLAOBT015	2016	4907	16.0175
RAD_16OHLAOBT017	2016	4907	4.10516
RAD_16OHLAOBT019	2016	4907	5.63888
RAD_16OHLAOBT020	2016	4907	34.9792
RAD_16OHLAOBT021	2016	4907	26.3185
RAD_16OHLAOBT022	2016	4907	17.7357
RAD_16OHLAOBT023	2016	4907	8.23273
RAD_16OHLAOBT024	2016	4907	2.75688
RAD_16OHLAOBT025	2016	4907	5.5647
RAD_16OHLAOBT026	2016	4907	6.05665
RAD_16OHLAOBT027	2016	4907	15.7848
RAD_16OHLAOBT028	2016	4907	32.2366
RAD_16OHLAOBT029	2016	4907	9.03424
RAD_16OHLAOBT030	2016	4907	17.01
RAD_16OHLAOBT031	2016	4907	3.95537
RAD_16OHLAOBT032	2016	4907	13.9507
RAD_16OHLAOBT033	2016	4907	13.5125
RAD_16OHLAOBT034	2016	4907	8.27532
RAD_16OHLAOBT035	2016	4907	34.0059
RAD_16OHLAOBT036	2016	4907	6.86142
RAD_16OHLAOBT037	2016	4907	3.34033
RAD_16OHLAOBT038	2016	4907	7.47605
RAD_16OHLAOBT039	2016	4907	5.23008
RAD_16OHLAOBT040	2016	4907	11.0192
RAD_16OHLAOBT041	2016	4907	9.14143
RAD_16OHLAOBT042	2016	4907	51.7102
RAD_16OHLAOBT043	2016	4907	57.7418
RAD_16OHLAOBT044	2016	4907	6.21072
RAD_16OHLAOBT045	2016	4907	10.356
RAD_16OHLAOBT046	2016	4907	34.849
RAD_16OHLAOBT047	2016	4907	16.2977
RAD_16OHLAOBT048	2016	4907	7.57449
RAD_16OHLAOBT049	2016	4907	9.71082
RAD_Ref_Hpg1_H1943	NA	4907	35.6662
RAD_Ref_Hpg1_H2081	NA	4907	37.9845
RAD_Ref_Hpg1_H2106	NA	4907	21.2052
RAD_15CTDERBY01	2015	4907	58.9264
RAD_15CTDERBY02	2015	4907	39.3846
RAD_15CTDERBY04	2015	4907	47.5867
RAD_15CTDERBY05	2015	4907	33.4881
RAD_15CTDERBY06	2015	4907	41.3487
RAD_15CTDERBY07	2015	4907	92.4765
RAD_15CTDERBY08	2015	4907	72.6287
RAD_15CTDERBY09	2015	4907	55.2869
RAD_15CTDERBY10	2015	4907	54.8612
RAD_15CTDERBY11	2015	4907	49.6161
RAD_15CTDERBY12	2015	4907	54.6421
RAD_15CTDERBY13	2015	4907	62.1029
RAD_15CTDERBY14	2015	4907	33.3234
RAD_15CTDERBY15	2015	4907	47.7012
RAD_15CTDERBY16	2015	4907	66.0809
RAD_15CTDERBY17	2015	4907	59.7942
RAD_15CTPNR06	2015	4907	33.3191
RAD_15CTPNR11	2015	4907	46.0705
RAD_15CTRP01	2015	4907	109.21
RAD_15CTRP02	2015	4907	48.7803
RAD_15CTRP03	2015	4907	54.5015
RAD_15CTRP05	2015	4907	38.1321
RAD_15CTRP06	2015	4907	58.5268
RAD_15CTRP07	2015	4907	92.3242
RAD_15CTRP08	2015	4907	29.518
RAD_15CTRP09	2015	4907	64.3756
RAD_15CTRP10	2015	4907	62.0359
RAD_15CTRP12	2015	4907	50.1147
RAD_15CTRP13	2015	4907	55.2959
RAD_15CTRP14	2015	4907	43.9806
RAD_15CTRP15	2015	4907	91.5851
RAD_15CTRP17	2015	4907	31.7597
RAD_15CTRP19	2015	4907	97.3937
RAD_15CTRP20	2015	4907	40.2757
RAD_15CTRP21	2015	4907	47.2886
RAD_15CTRP22	2015	4907	71.0265
RAD_15CTRP23	2015	4907	62.7779
RAD_15CTRP24	2015	4907	38.5107
RAD_15CTRP25	2015	4907	115.965
RAD_15CTRP26	2015	4907	77.1583
RAD_15CTRP27	2015	4907	32.9152
RAD_15CTRP29	2015	4907	39.0202
RAD_15CTRP30	2015	4907	63.968
RAD_15CTRP31	2015	4907	62.1791
RAD_15CTRP33	2015	4907	62.409
RAD_15CTRP34	2015	4907	56.2592
RAD_15CTRP36	2015	4907	42.9256
RAD_15CTRP37	2015	4907	51.204
RAD_15CTRP38	2015	4907	32.3081
RAD_15CTRP39	2015	4907	79.8728
RAD_15INRCT02	2015	4907	17.0846
RAD_15INRCT05	2015	4907	27.1638
RAD_15INRCT06	2015	4907	38.3265
RAD_15INRCT09	2015	4907	5.55451
RAD_15INRCT10	2015	4907	5.04932
RAD_15INRCT11	2015	4907	30.5582
RAD_15INRCT12	2015	4907	11.1567
RAD_15INRCT13	2015	4907	29.5146
RAD_15INRCT15	2015	4907	7.48584
RAD_15INRCT16	2015	4907	4.71897
RAD_15INRCT17	2015	4907	32.7444
RAD_15INRCT19	2015	4907	23.4549
RAD_15INRCT21_1	2015	4907	33.1272
RAD_15INRCT21_2	2015	4907	28.5643
RAD_15INRCT22	2015	4907	53.0024
RAD_15INRCT23	2015	4907	2.94681
RAD_15INRCT25	2015	4907	14.411
RAD_15INRCT26	2015	4907	4.27838
RAD_15INRCT27	2015	4907	37.4115
RAD_15INRCT28	2015	4907	59.2798
RAD_15INRCT29	2015	4907	15.6191
RAD_15INRCT30	2015	4907	48.4655
RAD_15INRCT32	2015	4907	55.6177
RAD_15INRCT33	2015	4907	20.8347
RAD_15INRCT34	2015	4907	26.065
RAD_15INRCT35	2015	4907	6.51905
RAD_15INRCT36	2015	4907	14.3894
RAD_15INRCT38	2015	4907	28.6919
RAD_15INRCT40	2015	4907	168.554
RAD_15INRCT42	2015	4907	39.8115
RAD_15INRCT42_HPA	2015	4907	90.9601
RAD_15INRCT43	2015	4907	270.817
RAD_15INRCT44	2015	4907	32.6079
RAD_15INRCT45	2015	4907	17.2816
RAD_15INRCT46	2015	4907	70.3613
RAD_15INRCT47	2015	4907	12.8251
RAD_15INRCT50	2015	4907	9.34563
RAD_15INRCT51	2015	4907	32.8798
RAD_15INRCT52	2015	4907	17.5268
RAD_15INRCT53	2015	4907	40.8467
RAD_15INRCT54	2015	4907	13.495
RAD_15INRCT55	2015	4907	4.25943
RAD_15INRCT56	2015	4907	118.434
RAD_15INRCT57	2015	4907	106.488
RAD_15INRCT58	2015	4907	15.1355
RAD_15INTHRR01	2015	4907	64.8366
RAD_15INTHRR04	2015	4907	21.5174
RAD_15INTHRR05	2015	4907	94.4029
RAD_15INTHRR08	2015	4907	121.828
RAD_15INTHRR09	2015	4907	13.6038
RAD_15INTHRR12	2015	4907	34.063
RAD_15INTHRR13	2015	4907	274.524
RAD_15INTHRR14	2015	4907	154.841
RAD_15INTHRR15	2015	4907	15.5125
RAD_15INTHRR17_1	2015	4907	57.0135
RAD_15INTHRR17_2	2015	4907	83.0322
RAD_15INTHRR18	2015	4907	14.7184
RAD_15INTHRR19	2015	4907	145.464
RAD_15INTHRR20	2015	4907	95.0858
RAD_15INTHRR21	2015	4907	141.081
RAD_15INTHRR22	2015	4907	17.8467
RAD_15INTHRR24	2015	4907	75.6574
RAD_15INTHRR25	2015	4907	111.811
RAD_15INTHRR27	2015	4907	28.1304
RAD_15INTHRR28	2015	4907	85.041
RAD_15INTHRR72	2015	4907	44.0532
RAD_15INWIER01	2015	4907	12.944
RAD_15INWIER02	2015	4907	18.7418
RAD_15INWIER06	2015	4907	4.13634
RAD_15INWIER07	2015	4907	19.5058
RAD_15INWIER08	2015	4907	5.79152
RAD_15INWIER09	2015	4907	39.2865
RAD_15INWIER11	2015	4907	21.377
RAD_15INWIER12H	2015	4907	23.7711
RAD_15INWIER13	2015	4907	24.7838
RAD_15INWIER14	2015	4907	5.23089
RAD_15INWIER16H	2015	4907	23.6051
RAD_15INWIER17	2015	4907	6.80273
RAD_15INWIER18	2015	4907	29.8196
RAD_15INWIER20	2015	4907	18.7088
RAD_15INWIER21	2015	4907	9.11107
RAD_15INWIER23H	2015	4907	18.1895
RAD_15INWIER24	2015	4907	24.3768
RAD_15INWIER26	2015	4907	34.9105
RAD_15INWIER30	2015	4907	4.86631
RAD_15INWIER31	2015	4907	19.4296
RAD_15INWIER32	2015	4907	4.54412
RAD_15INWIER35	2015	4907	23.7709
RAD_15INWIER37	2015	4907	5.90198
RAD_15KARLSRUHE1_HPA	2015	4907	31.1041
RAD_15MAMSSF11	2015	4907	42.2203
RAD_15MAUR03	2015	4907	28.1553
RAD_15MAUR08	2015	4907	67.6556
RAD_15MAUR18	2015	4907	29.5704
RAD_15MAUR21	2015	4907	31.9128
RAD_15MAUR22	2015	4907	40.0774
RAD_15MAUR30	2015	4907	52.0575
RAD_15MAUR46	2015	4907	131.287
RAD_15MAUR47	2015	4907	48.3181
RAD_15MAUR48	2015	4907	58.5835
RAD_15MDFU06	2015	4907	29.2466
RAD_15MDPCB01	2015	4907	69.8168
RAD_15MDPCB02	2015	4907	8.41471
RAD_15MDPCB04	2015	4907	4.62564
RAD_15MDPCB05	2015	4907	43.7208
RAD_15MDPCB06	2015	4907	45.8115
RAD_15MDPCB09	2015	4907	33.2195
RAD_15MDPCB10	2015	4907	9.57122
RAD_15MDPCB11	2015	4907	4.97228
RAD_15MDPCB14	2015	4907	9.09517
RAD_15MDPCB15	2015	4907	13.0473
RAD_15MDPCB16	2015	4907	44.2863
RAD_15MDPCB18	2015	4907	26.4805
RAD_15MDPCB19	2015	4907	9.12941
RAD_15MDPCB20	2015	4907	14.9458
RAD_15MDPCB21	2015	4907	22.3204
RAD_15MDPCB22	2015	4907	10.7171
RAD_15MDPCB24	2015	4907	33.2317
RAD_15MDPCB25	2015	4907	11.9305
RAD_15MDPCB26	2015	4907	3.60098
RAD_15MDPCB27	2015	4907	6.67577
RAD_15MDPCB28	2015	4907	30.0587
RAD_15MDPCB29	2015	4907	69.958
RAD_15MDPCB30	2015	4907	69.9246
RAD_15MDPCB32	2015	4907	4.56511
RAD_15MDPCB33	2015	4907	51.1651
RAD_15MDPCB34	2015	4907	45.3782
RAD_15MDPCB35	2015	4907	14.8692
RAD_15MDPCB36	2015	4907	97.882
RAD_15MDPCB37	2015	4907	236.913
RAD_15MDPCB38	2015	4907	4.42918
RAD_15MDPCB39	2015	4907	50.8082
RAD_15MDPCB40	2015	4907	3.00876
RAD_15MDPCB42	2015	4907	16.8027
RAD_15MDPCB43	2015	4907	48.5671
RAD_15MDPCB45	2015	4907	25.2586
RAD_15MDSR02	2015	4907	56.0917
RAD_15MDSR10	2015	4907	34.3715
RAD_15MDTCR07	2015	4907	46.9073
RAD_15MDTCR10	2015	4907	60.5961
RAD_15MDTCR11	2015	4907	39.0359
RAD_15MDTCR17	2015	4907	152.679
RAD_15MDTCR19	2015	4907	61.0929
RAD_15MDTCR20	2015	4907	32.9888
RAD_15MDTCR21	2015	4907	97.8029
RAD_15MDTCR22	2015	4907	72.8645
RAD_15MDTCR24	2015	4907	72.8482
RAD_15MDUMD01	2015	4907	28.3931
RAD_15MDUMD03	2015	4907	90.5315
RAD_15MDUMD04	2015	4907	36.0391
RAD_15MIFCCT02	2015	4907	41.9741
RAD_15MIKOSP03	2015	4907	46.7622
RAD_15MIKOSP04	2015	4907	35.7361
RAD_15MIMSP04	2015	4907	9.83513
RAD_15MIMSP06	2015	4907	16.7966
RAD_15MIMSP08	2015	4907	51.2417
RAD_15MIMSP09	2015	4907	14.0322
RAD_15MIMSP10	2015	4907	4.24129
RAD_15MIMSP11	2015	4907	16.9639
RAD_15MIMSP12	2015	4907	6.79641
RAD_15MIMSP13	2015	4907	23.1107
RAD_15MIMSP15	2015	4907	2.9356
RAD_15MIMSP16	2015	4907	17.6546
RAD_15MIMSP17	2015	4907	4.09497
RAD_15MIMSP18	2015	4907	115.57
RAD_15MIMSP21	2015	4907	28.4392
RAD_15MIMSP22	2015	4907	9.55248
RAD_15MIMSP23	2015	4907	13.3634
RAD_15MIMSP24	2015	4907	33.471
RAD_15MIMSP25	2015	4907	5.34318
RAD_15MIMSP26	2015	4907	24.0469
RAD_15MIMSP27	2015	4907	4.79539
RAD_15MIMSUK01H	2015	4907	70.6707
RAD_15MIMSUK03	2015	4907	31.0728
RAD_15MIMSUK08	2015	4907	32.3473
RAD_15MIMSUK12	2015	4907	44.6748
RAD_15MIMSUK15	2015	4907	37.6658
RAD_15MIMSUK17	2015	4907	66.8732
RAD_15MIMSUK19	2015	4907	48.3358
RAD_15MIMSUK20	2015	4907	105.979
RAD_15MIMSUK23H	2015	4907	34.4483
RAD_15MIMSUK24	2015	4907	35.8482
RAD_15MIMSUK25	2015	4907	185.702
RAD_15MIMSUK28H	2015	4907	55.4214
RAD_15MIMSUK29H	2015	4907	59.1714
RAD_15MIMSUK33	2015	4907	39.3589
RAD_15MIMSUK36	2015	4907	29.0807
RAD_15MIMSUK38	2015	4907	57.4357
RAD_15MIMSUK39	2015	4907	66.2168
RAD_15MIMSUK42	2015	4907	35.9417
RAD_15MISJCJT01	2015	4907	107.209
RAD_15MISJCJT02	2015	4907	43.6727
RAD_15MISJCJT03	2015	4907	69.8967
RAD_15MISJCJT04	2015	4907	32.9228
RAD_15MISJCJT05	2015	4907	35.9012
RAD_15MISJCJT06	2015	4907	23.9863
RAD_15MISJCJT07	2015	4907	2.72305
RAD_15MISJCJT08	2015	4907	35.6796
RAD_15MISJCJT11	2015	4907	125.687
RAD_15MISJCJT12	2015	4907	28.5777
RAD_15MISJCJT13	2015	4907	51.8832
RAD_15MISJCJT14	2015	4907	89.6134
RAD_15MISJCJT15	2015	4907	51.8502
RAD_15MISJCJT17	2015	4907	49.624
RAD_15MISJCJT18	2015	4907	15.6446
RAD_15MISJCJT19	2015	4907	57.0664
RAD_15MISJCJT20	2015	4907	53.9423
RAD_15MISJCJT21	2015	4907	65.6199
RAD_15MISJCJT22	2015	4907	36.7255
RAD_15MISJCJT23	2015	4907	102.234
RAD_15MISJCJT24	2015	4907	50.2287
RAD_15MISJCJT25	2015	4907	35.9976
RAD_15MISJCJT26	2015	4907	111.389
RAD_15MISJCJT27	2015	4907	57.6008
RAD_15MISJCJT28	2015	4907	83.7194
RAD_15MISJCJT29	2015	4907	49.3279
RAD_15MISJCJT30	2015	4907	71.1791
RAD_15MISJCJT31	2015	4907	74.1557
RAD_15MISJCJT32	2015	4907	17.2478
RAD_15MISJCJT34	2015	4907	22.2611
RAD_15MISJCJT35	2015	4907	13.6562
RAD_15MISJCJT36	2015	4907	33.6786
RAD_15MISJCJT37	2015	4907	22.902
RAD_15MISJCJT38	2015	4907	6.93295
RAD_15MISJCJT39	2015	4907	63.9951
RAD_15MISJCJT40	2015	4907	52.3888
RAD_15MISJCJT41	2015	4907	8.4891
RAD_15MISJCJT42	2015	4907	33.5427
RAD_15MISJCJT43	2015	4907	55.4873
RAD_15MISJCJT44	2015	4907	45.0652
RAD_15MISJCJT45	2015	4907	140.898
RAD_15MISJCJT47	2015	4907	9.37151
RAD_15MISJCJT48	2015	4907	25.637
RAD_15MISJCJT49	2015	4907	58.1229
RAD_15MISJCJT50	2015	4907	23.7699
RAD_15MISJCJT51	2015	4907	88.2931
RAD_15MISJCJT52	2015	4907	129.965
RAD_15MISJCJT53	2015	4907	88.3801
RAD_15MISJCJT54	2015	4907	94.1854
RAD_15MISJCJT55	2015	4907	118.155
RAD_15MISJCJT56	2015	4907	24.7728
RAD_15MISJCJT57	2015	4907	94.3438
RAD_15MISJCJT58	2015	4907	75.0813
RAD_15MISJCJT59	2015	4907	40.9144
RAD_15MISJCJT60	2015	4907	31.3438
RAD_15MISJCJT61	2015	4907	44.3226
RAD_15MISJCJT62	2015	4907	43.2745
RAD_15MISJCJT63	2015	4907	27.1003
RAD_15MISJCJT64	2015	4907	34.4204
RAD_15MISJCJT65	2015	4907	82.9499
RAD_15NCARS01	2015	4907	66.5028
RAD_15NCARS02	2015	4907	31.1616
RAD_15NCARS03	2015	4907	57.6018
RAD_15NCARS04	2015	4907	88.0469
RAD_15NCARS06	2015	4907	36.7159
RAD_15NCARS07	2015	4907	96.894
RAD_15NCARS08	2015	4907	28.0815
RAD_15NCARS09	2015	4907	125.942
RAD_15NCARS10	2015	4907	75.0018
RAD_15NCARS11	2015	4907	50.1461
RAD_15NCARS12	2015	4907	109.944
RAD_15NCARS13	2015	4907	71.4516
RAD_15NCARS15	2015	4907	64.9649
RAD_15NCARS16	2015	4907	86.5331
RAD_15NCARS17	2015	4907	54.0408
RAD_15NCARS18	2015	4907	35.7477
RAD_15NCARS19	2015	4907	148.804
RAD_15NCTBF01	2015	4907	77.6044
RAD_15NCTBF02	2015	4907	36.9639
RAD_15NCTBF03	2015	4907	35.2553
RAD_15NCTBF07H	2015	4907	105.675
RAD_15NCTBF08H	2015	4907	55.2354
RAD_15NCTBF09	2015	4907	98.763
RAD_15NCTBF10	2015	4907	31.0002
RAD_15NCTBF12	2015	4907	58.4928
RAD_15NCTBF14	2015	4907	38.9755
RAD_15NCTBF15	2015	4907	38.5894
RAD_15NCTBF16A	2015	4907	142.025
RAD_15NCTBF20H	2015	4907	58.4343
RAD_15NCTBF21	2015	4907	161.854
RAD_15NCTBF22H	2015	4907	110.364
RAD_15NCTBF23	2015	4907	46.2521
RAD_15NCTBF24H	2015	4907	87.8912
RAD_15NCTBF25	2015	4907	113.444
RAD_15NCTBF26H	2015	4907	39.4441
RAD_15NJSC01	2015	4907	9.15998
RAD_15NJSC02	2015	4907	29.4983
RAD_15NJSC03	2015	4907	56.8948
RAD_15NJSC04	2015	4907	78.3868
RAD_15NJSC05	2015	4907	217.565
RAD_15NJSC06	2015	4907	16.5869
RAD_15NJSC07	2015	4907	17.0375
RAD_15NJSC08	2015	4907	59.7685
RAD_15NJSC09	2015	4907	53.9931
RAD_15NJSC10	2015	4907	31.743
RAD_15NJSC100	2015	4907	87.0815
RAD_15NJSC102	2015	4907	24.7192
RAD_15NJSC103	2015	4907	39.0416
RAD_15NJSC104	2015	4907	73.2011
RAD_15NJSC105	2015	4907	47.1296
RAD_15NJSC106	2015	4907	78.7112
RAD_15NJSC107	2015	4907	53.8003
RAD_15NJSC108	2015	4907	13.4822
RAD_15NJSC109	2015	4907	37.9185
RAD_15NJSC11	2015	4907	45.492
RAD_15NJSC110	2015	4907	22.9095
RAD_15NJSC111	2015	4907	8.67536
RAD_15NJSC112	2015	4907	26.3837
RAD_15NJSC113	2015	4907	24.0128
RAD_15NJSC114	2015	4907	16.0954
RAD_15NJSC115	2015	4907	42.7852
RAD_15NJSC116	2015	4907	36.7206
RAD_15NJSC12	2015	4907	27.3958
RAD_15NJSC13	2015	4907	119.275
RAD_15NJSC14	2015	4907	21.0744
RAD_15NJSC15	2015	4907	86.3827
RAD_15NJSC16	2015	4907	48.8948
RAD_15NJSC17	2015	4907	44.0094
RAD_15NJSC18	2015	4907	124.237
RAD_15NJSC19	2015	4907	104.417
RAD_15NJSC20	2015	4907	81.5541
RAD_15NJSC21	2015	4907	15.0257
RAD_15NJSC22	2015	4907	3.12839
RAD_15NJSC23	2015	4907	18.45
RAD_15NJSC24	2015	4907	7.17343
RAD_15NJSC25	2015	4907	19.6307
RAD_15NJSC26	2015	4907	31.7135
RAD_15NJSC27	2015	4907	50.3768
RAD_15NJSC28	2015	4907	139.064
RAD_15NJSC29	2015	4907	24.8734
RAD_15NJSC30	2015	4907	20.7699
RAD_15NJSC31	2015	4907	152.013
RAD_15NJSC32	2015	4907	66.5547
RAD_15NJSC33	2015	4907	31.5015
RAD_15NJSC34	2015	4907	13.4767
RAD_15NJSC35	2015	4907	23.0526
RAD_15NJSC36	2015	4907	8.49908
RAD_15NJSC37	2015	4907	19.7312
RAD_15NJSC38	2015	4907	161.986
RAD_15NJSC39	2015	4907	20.5828
RAD_15NJSC40	2015	4907	12.1347
RAD_15NJSC41	2015	4907	37.7202
RAD_15NJSC42	2015	4907	18.1135
RAD_15NJSC43	2015	4907	59.2708
RAD_15NJSC44	2015	4907	25.6529
RAD_15NJSC45	2015	4907	29.9853
RAD_15NJSC46	2015	4907	72.9774
RAD_15NJSC47	2015	4907	51.6252
RAD_15NJSC48	2015	4907	13.7493
RAD_15NJSC49	2015	4907	102.353
RAD_15NJSC50	2015	4907	26.3544
RAD_15NJSC51	2015	4907	29.8066
RAD_15NJSC52	2015	4907	48.7756
RAD_15NJSC54	2015	4907	31.0664
RAD_15NJSC55	2015	4907	54.6621
RAD_15NJSC56	2015	4907	7.54229
RAD_15NJSC57	2015	4907	25.1357
RAD_15NJSC58	2015	4907	52.2066
RAD_15NJSC59	2015	4907	72.723
RAD_15NJSC60	2015	4907	29.8812
RAD_15NJSC61	2015	4907	39.3248
RAD_15NJSC62	2015	4907	41.302
RAD_15NJSC63	2015	4907	21.9158
RAD_15NJSC64	2015	4907	45.0736
RAD_15NJSC65	2015	4907	39.6892
RAD_15NJSC66	2015	4907	14.9219
RAD_15NJSC67	2015	4907	21.6
RAD_15NJSC68	2015	4907	36.5663
RAD_15NJSC69	2015	4907	33.5464
RAD_15NJSC70	2015	4907	10.3776
RAD_15NJSC71	2015	4907	42.1583
RAD_15NJSC72	2015	4907	82.7218
RAD_15NJSC73	2015	4907	14.3766
RAD_15NJSC74	2015	4907	43.5614
RAD_15NJSC75	2015	4907	18.4502
RAD_15NJSC76	2015	4907	21.9079
RAD_15NJSC77	2015	4907	93.1726
RAD_15NJSC78	2015	4907	47.5824
RAD_15NJSC79	2015	4907	30.6748
RAD_15NJSC80	2015	4907	61.5989
RAD_15NJSC81	2015	4907	53.3179
RAD_15NJSC83	2015	4907	21.6527
RAD_15NJSC84	2015	4907	12.0265
RAD_15NJSC86_1	2015	4907	108.841
RAD_15NJSC86_2	2015	4907	10.1353
RAD_15NJSC87	2015	4907	17.6309
RAD_15NJSC88	2015	4907	26.1726
RAD_15NJSC89	2015	4907	46.8965
RAD_15NJSC90	2015	4907	46.44
RAD_15NJSC91	2015	4907	6.54371
RAD_15NJSC92	2015	4907	46.2922
RAD_15NJSC93	2015	4907	15.3896
RAD_15NJSC94	2015	4907	41.2686
RAD_15NJSC95	2015	4907	10.4761
RAD_15NJSC96	2015	4907	13.7053
RAD_15NJSC97	2015	4907	8.49419
RAD_15NJSC98	2015	4907	55.1141
RAD_15NJSC99	2015	4907	128.481
RAD_15NYBG04	2015	4907	48.6446
RAD_15NYBG05	2015	4907	41.0882
RAD_15NYBG07	2015	4907	72.5894
RAD_15NYBG09	2015	4907	41.0061
RAD_15NYBG12	2015	4907	95.5822
RAD_15NYBG14	2015	4907	31.3375
RAD_15NYBG18	2015	4907	12.464
RAD_15NYBG19	2015	4907	8.73466
RAD_15NYBG20	2015	4907	10.1367
RAD_15NYBG21	2015	4907	12.0999
RAD_15NYBG22	2015	4907	9.71551
RAD_15NYBG23	2015	4907	21.4359
RAD_15NYBG24	2015	4907	5.61728
RAD_15NYBG25	2015	4907	16.2335
RAD_15NYBG26	2015	4907	18.7387
RAD_15NYBG28	2015	4907	4.01039
RAD_15OHLAOBT02	2015	4907	60.4051
RAD_15OHLAOBT03	2015	4907	31.4612
RAD_15OHLAOBT26	2015	4907	80.872
RAD_15OHLAOBT31	2015	4907	44.4569
RAD_15OHMLNP01	2015	4907	5.48339
RAD_15OHMLNP03	2015	4907	4.55248
RAD_15OHMLNP04	2015	4907	7.29081
RAD_15OHMLNP06	2015	4907	39.6758
RAD_15OHMLNP09	2015	4907	4.30813
RAD_15OHMLNP10	2015	4907	70.6397
RAD_15OHMLNP11	2015	4907	21.1475
RAD_15OHMLNP13_1	2015	4907	9.49419
RAD_15OHMLNP13_2	2015	4907	53.2075
RAD_15OHMLNP14	2015	4907	20.0159
RAD_15OHMLNP15	2015	4907	31.0501
RAD_15OHMLNP16	2015	4907	21.9497
RAD_15OHMLNP17	2015	4907	4.93927
RAD_15OHMLNP19	2015	4907	16.1936
RAD_15OHMLNP20	2015	4907	3.86
RAD_15OHMLNP22	2015	4907	15.9921
RAD_15OHMLNP24	2015	4907	9.11657
RAD_15OHMLNP25	2015	4907	5.34706
RAD_15OHMLNP26	2015	4907	13.9236
RAD_15OHMLNP28	2015	4907	9.14856
RAD_15OHMLNP29	2015	4907	55.2611
RAD_15OHMLNP30	2015	4907	15.2026
RAD_15OHMLNP31	2015	4907	28.9686
RAD_15OHMLNP33	2015	4907	5.45506
RAD_15OHMLNP34	2015	4907	13.386
RAD_15OHMLNP36	2015	4907	7.18484
RAD_15OHMLNP37	2015	4907	7.27451
RAD_15OHMLNP39	2015	4907	5.98044
RAD_15OHMLNP41	2015	4907	33.3548
RAD_15OHMLNP43	2015	4907	8.99654
RAD_15OHMLNP44	2015	4907	14.4581
RAD_15OHMLNP45	2015	4907	31.0379
RAD_15OHMLNP47	2015	4907	2.80681
RAD_15OHMLNP48	2015	4907	8.05258
RAD_15OHMLNP49	2015	4907	13.8557
RAD_15OHMLNP50	2015	4907	35.1757
RAD_15OHMLNP81	2015	4907	13.5508
RAD_15OHPR02	2015	4907	10.1074
RAD_15OHPR03	2015	4907	7.42307
RAD_15OHPR04	2015	4907	24.1667
RAD_15OHPR05	2015	4907	44.679
RAD_15OHPR06	2015	4907	54.9197
RAD_15OHPR07	2015	4907	38.4049
RAD_15OHPR08	2015	4907	7.25637
RAD_15OHPR09	2015	4907	14.1208
RAD_15OHPR10	2015	4907	17.064
RAD_15OHPR11	2015	4907	46.2472
RAD_15OHPR12	2015	4907	15.0316
RAD_15OHPR15	2015	4907	8.527
RAD_15OHPR16	2015	4907	9.88486
RAD_15OHPR17	2015	4907	38.5317
RAD_15OHPR18	2015	4907	14.5368
RAD_15OHPR18a	2015	4907	59.4479
RAD_15OHPR19	2015	4907	36.6906
RAD_15OHPR20	2015	4907	9.83697
RAD_15OHPR22	2015	4907	32.8902
RAD_15OHPR23	2015	4907	29.9574
RAD_15OHPR24	2015	4907	17.1592
RAD_15OHPR25	2015	4907	142.331
RAD_15OHPR26	2015	4907	98.0192
RAD_15OHPR27	2015	4907	4.09925
RAD_15OHPR28	2015	4907	29.3894
RAD_15OHPR29	2015	4907	74.3685
RAD_15OHPR30	2015	4907	37.9383
RAD_15OHPR31	2015	4907	35.0077
RAD_15OHPR32	2015	4907	12.0024
RAD_15OHPR33	2015	4907	30.0295
RAD_15OHPR34	2015	4907	38.9016
RAD_15OHPR36	2015	4907	42.0291
RAD_15OHPR37	2015	4907	27.6373
RAD_15OHPR38	2015	4907	31.2957
RAD_15OHPR39	2015	4907	25.8759
RAD_15OHPR40	2015	4907	35.4987
RAD_15OHPR42	2015	4907	44.8274
RAD_15OHPR43	2015	4907	18.3705
RAD_15OHPR44	2015	4907	19.1569
RAD_15OHPR45	2015	4907	16.6036
RAD_15OHPR46	2015	4907	7.51518
RAD_15OHPR48	2015	4907	46.3485
RAD_15OHPR49	2015	4907	8.30161
RAD_15OHPR51	2015	4907	35.4928
RAD_15OHPR52	2015	4907	50.3469
RAD_15OHPR53	2015	4907	15.7616
RAD_15OHPR54	2015	4907	23.7663
RAD_15OHPR55	2015	4907	28.3811
RAD_15OHPR56	2015	4907	16.325
RAD_15OHPR57	2015	4907	19.8824
RAD_15OHPR58	2015	4907	14.3485
RAD_15OHPR59	2015	4907	32.4316
RAD_15OHPR60	2015	4907	21.5451
RAD_15OHPR62	2015	4907	102.026
RAD_15OHPR64	2015	4907	32.7224
RAD_15OHPR65	2015	4907	23.9191
RAD_15OHPR66	2015	4907	8.43163
RAD_15OHPR68	2015	4907	9.59262
RAD_15OHPR69	2015	4907	12.3733
RAD_15OHPR70	2015	4907	34.056
RAD_15OHPR71	2015	4907	57.933
RAD_15OHPR72	2015	4907	43.16
RAD_15OHPR73	2015	4907	32.5949
RAD_15OHPR73a	2015	4907	66.526
RAD_15OHPR75	2015	4907	17.8722
RAD_15OHPR76	2015	4907	16.5641
RAD_15OHPR77	2015	4907	11.1528
RAD_15OHPR78	2015	4907	13.9625
RAD_15OHPR80	2015	4907	20.2853
RAD_14MDPCBAxx1	2014	4907	55.8739
RAD_14MDPCBAxx3	2014	4907	64.5639
RAD_14MDPCBAxx6	2014	4907	51.1585
RAD_14MDPCBBxx1	2014	4907	35.3466
RAD_14MDPCBBxx3	2014	4907	54.2717
RAD_14MDPCBCxx1	2014	4907	30.2806
RAD_14MDPCBCxx2	2014	4907	11.0709
RAD_14MDPCBDxx1	2014	4907	6.81557
RAD_14MDPCBDxx3	2014	4907	27.3768
RAD_14MDPCBExx1	2014	4907	7.42103
RAD_14MDPCBExx12	2014	4907	5.21581
RAD_14MDPCBExx14	2014	4907	4.57306
RAD_14MDPCBExx4	2014	4907	7.12492
RAD_14MDPCBExx6	2014	4907	12.2945
RAD_14MDPCBExx9	2014	4907	8.28449
RAD_14MDPCBAxx4	2014	4907	52.3018
RAD_14MDPCBBxx2	2014	4907	147.659
RAD_14MDPCBDxx2	2014	4907	29.1875
RAD_14MDPCBExx10	2014	4907	38.3874
RAD_14MDPCBExx13	2014	4907	6.84634
RAD_14MDPCBExx3	2014	4907	28.8965
RAD_14MDPCBExx7	2014	4907	31.2814
RAD_G1_14MDFUxx6	2014	4907	20.6605
RAD_G1_14MDFUxx1	2014	4907	14.0827
RAD_G1_14MDFUxx2	2014	4907	22.8946
RAD_G1_14MDFUxx4	2014	4907	84.9248
RAD_G1_14MDPCBxx5	2014	4907	39.6295
RAD_G1_14MDFUMxx3	2014	4907	5.08111
RAD_G1_14MDPCBx14	2014	4907	30.5262
RAD_G1_14MDPCBx17	2014	4907	60.3817
RAD_G1_14MDPCBx18	2014	4907	3.16507
RAD_G1_14MDPCBxx1	2014	4907	121.502
RAD_G1_14MDPCBxx3	2014	4907	57.0471
RAD_G1_14MDPGFx17	2014	4907	77.6191
RAD_G1_14MDPGFx25	2014	4907	51.7147
RAD_G1_14MDPGFx28	2014	4907	62.2403
RAD_G1_14MDPGFx53	2014	4907	37.9984
RAD_G1_14MDPGFx54	2014	4907	47.2627
RAD_G1_14MDPGFx93	2014	4907	26.5586
RAD_G1_14MDTCRx14	2014	4907	31.5537
RAD_G1_14MDTCRx17	2014	4907	19.6827
RAD_G1_14MDTCRx6	2014	4907	12.0454
RAD_G1_14MDFURRxx3	2014	4907	26.2943
RAD_14CTDERBYxx5	2014	4907	13.9067
RAD_14CTRP117	2014	4907	3.88649
RAD_14CTRP135	2014	4907	3.7689
RAD_14CTRP147	2014	4907	8.72427
RAD_14CTRP150	2014	4907	17.6758
RAD_14CTRP153	2014	4907	5.93295
RAD_14CTRP159	2014	4907	3.66375
RAD_14CTRP162	2014	4907	3.43285
RAD_14CTRP168	2014	4907	18.901
RAD_14CTRP171	2014	4907	13.2643
RAD_14CTRP174	2014	4907	16.2498
RAD_14CTRP183	2014	4907	19.3177
RAD_14CTRP195	2014	4907	4.49786
RAD_14CTRP198	2014	4907	23.4848
RAD_14CTRP201	2014	4907	15.6523
RAD_14CTRP204	2014	4907	10.7473
RAD_14CTRP206	2014	4907	13.9696
RAD_14CTRPx10	2014	4907	4.37171
RAD_14CTRPx13	2014	4907	31.5663
RAD_14CTRPx16	2014	4907	26.4665
RAD_14CTRPx19	2014	4907	11.6511
RAD_14CTRPx22	2014	4907	16.8005
RAD_14CTRPx25	2014	4907	15.4891
RAD_14CTRPx28	2014	4907	23.3627
RAD_14CTRPx31	2014	4907	20.9403
RAD_14CTRPx34	2014	4907	28.6383
RAD_14CTRPx37	2014	4907	23.1459
RAD_14CTRPx40	2014	4907	2.99368
RAD_14CTRPx47	2014	4907	3.25779
RAD_14CTRPx48	2014	4907	5.25515
RAD_14CTRPx60	2014	4907	4.45425
RAD_14CTRPx62	2014	4907	4.11779
RAD_14CTRPx66	2014	4907	7.37355
RAD_14CTRPx69	2014	4907	4.53862
RAD_14CTRPx72	2014	4907	3.99776
RAD_14CTRPx75	2014	4907	4.01895
RAD_14CTRPx84	2014	4907	3.58549
RAD_14CTRPxx4	2014	4907	14.6344
RAD_14CTRPxx7	2014	4907	17.4901
RAD_14CTPNR103	2014	4907	57.4339
RAD_14CTPNR106	2014	4907	57.7483
RAD_14CTPNR109	2014	4907	30.5274
RAD_14CTPNR115	2014	4907	19.4051
RAD_14CTPNR118	2014	4907	32.89
RAD_14CTPNR121	2014	4907	28.8643
RAD_14CTPNR124	2014	4907	28.0921
RAD_14CTPNR127	2014	4907	42.2816
RAD_14CTPNR130	2014	4907	26.9821
RAD_14CTPNR133	2014	4907	37.3083
RAD_14CTPNRx10	2014	4907	37.9142
RAD_14CTPNRx19	2014	4907	39.7137
RAD_14CTPNRx25	2014	4907	21.4822
RAD_14CTPNRx28	2014	4907	31.183
RAD_14CTPNRx31	2014	4907	28.7422
RAD_14CTPNRx34	2014	4907	50.0997
RAD_14CTPNRx37	2014	4907	32.4628
RAD_14CTPNRx40	2014	4907	44.645
RAD_14CTPNRx43	2014	4907	3.78704
RAD_14CTPNRx46	2014	4907	3.95211
RAD_14CTPNRx49	2014	4907	5.44447
RAD_14CTPNRx55	2014	4907	16.0931
RAD_14CTPNRx58	2014	4907	34.1651
RAD_14CTPNRx61	2014	4907	29.0752
RAD_14CTPNRx64	2014	4907	53.645
RAD_14CTPNRx67	2014	4907	18.9951
RAD_14CTPNRx71	2014	4907	44.7978
RAD_14CTPNRx73	2014	4907	24.507
RAD_14CTPNRx76	2014	4907	31.6644
RAD_14CTPNRx79	2014	4907	30.8441
RAD_14CTPNRx82	2014	4907	18.7555
RAD_14CTPNRx85	2014	4907	11.12
RAD_14CTPNRx88	2014	4907	24.185
RAD_14CTPNRx91	2014	4907	19.4726
RAD_14CTPNRx97	2014	4907	15.6163
RAD_14CTPNRxx1	2014	4907	26.7194
RAD_14CTPNRxx4	2014	4907	27.0434
RAD_14CTDERBYx11	2014	4907	20.5661
RAD_14CTDERBYxx1	2014	4907	20.2863
RAD_14CTDERBYxx9	2014	4907	10.4304
RAD_14INRCTx11	2014	4907	17.5996
RAD_14INRCTx13	2014	4907	38.087
RAD_14INRCTx15	2014	4907	20.8612
RAD_14INRCTx17	2014	4907	11.0259
RAD_14INRCTxx1	2014	4907	23.0797
RAD_14INRCTxx3	2014	4907	23.1473
RAD_14INRCTxx5	2014	4907	30.6275
RAD_14INRCTxx8	2014	4907	39.5333
RAD_14INRCTxx9	2014	4907	18.0247
RAD_14INTHRR102	2014	4907	37.9829
RAD_14INTHRR105	2014	4907	31.5317
RAD_14INTHRR108	2014	4907	39.5508
RAD_14INTHRR111	2014	4907	26.5508
RAD_14INTHRR114	2014	4907	41.5423
RAD_14INTHRR117	2014	4907	15.3839
RAD_14INTHRR120	2014	4907	30.9185
RAD_14INTHRR123	2014	4907	37.3389
RAD_14INTHRR125	2014	4907	12.2545
RAD_14INTHRRx13	2014	4907	19.2841
RAD_14INTHRRx25	2014	4907	7.97534
RAD_14INTHRRx31	2014	4907	33.8103
RAD_14INTHRRx37	2014	4907	25.6291
RAD_14INTHRRx40	2014	4907	27
RAD_14INTHRRx43	2014	4907	16.6625
RAD_14INTHRRx46	2014	4907	15.7226
RAD_14INTHRRx48	2014	4907	32.127
RAD_14INTHRRx58	2014	4907	16.9529
RAD_14INTHRRx67	2014	4907	25.1058
RAD_14INTHRRx70	2014	4907	24.496
RAD_14INTHRRx72	2014	4907	50.5555
RAD_14INTHRRx78	2014	4907	30.5115
RAD_14INTHRRx81	2014	4907	21.6847
RAD_14INTHRRx84	2014	4907	13.8421
RAD_14INTHRRx91	2014	4907	21.1245
RAD_14INTHRRx93	2014	4907	21.5718
RAD_14INTHRRx96	2014	4907	5.04055
RAD_14INTHRRxx1	2014	4907	13.5661
RAD_14INWIERx10	2014	4907	32.7398
RAD_14INWIERx13	2014	4907	44.0159
RAD_14INWIERx19	2014	4907	89.9933
RAD_14INWIERx25	2014	4907	9.46627
RAD_14INWIERx28	2014	4907	12.5068
RAD_14INWIERx31	2014	4907	14.5468
RAD_14INWIERx39	2014	4907	14.32
RAD_14INWIERxx1	2014	4907	19.4732
RAD_14INWIERxx4	2014	4907	19.0577
RAD_14INWIERxx7	2014	4907	34.3079
RAD_14INTHRR100	2014	4907	29.5541
RAD_14INTHRR106	2014	4907	27.9132
RAD_14INTHRR109	2014	4907	13.2411
RAD_14INTHRR112	2014	4907	66.4194
RAD_14INTHRR118	2014	4907	19.1965
RAD_14INTHRR121	2014	4907	12.9285
RAD_14INTHRRx11	2014	4907	12.6723
RAD_14INTHRRx14	2014	4907	7.72611
RAD_14INTHRRx16	2014	4907	50.4015
RAD_14INTHRRx17	2014	4907	12.4901
RAD_14INTHRRx26	2014	4907	17.3581
RAD_14INTHRRx29	2014	4907	31.9896
RAD_14INTHRRx32	2014	4907	7.16507
RAD_14INTHRRx35	2014	4907	18.9971
RAD_14INTHRRx38	2014	4907	9.27919
RAD_14INTHRRx44	2014	4907	20.0542
RAD_14INTHRRx50	2014	4907	7.10597
RAD_14INTHRRx53	2014	4907	10.15
RAD_14INTHRRx65	2014	4907	38.1119
RAD_14INTHRRx73	2014	4907	21.1139
RAD_14INTHRRx76	2014	4907	36.5176
RAD_14INTHRRx79	2014	4907	5.30732
RAD_14INTHRRx82	2014	4907	12.3236
RAD_14INTHRRx90	2014	4907	14.7502
RAD_14INTHRRx97	2014	4907	11.6743
RAD_14INTHRRxx2	2014	4907	15.8451
RAD_14INTHRRxx5	2014	4907	5.42185
RAD_14INTHRRxx8	2014	4907	8.57897
RAD_14INRCTx12	2014	4907	25.1973
RAD_14INRCTxx2	2014	4907	50.5517
RAD_14INRCTxx4	2014	4907	38.2179
RAD_14INRCTxx7	2014	4907	16.8254
RAD_14MAURx10	2014	4907	32.8217
RAD_14MAURx13	2014	4907	13.0717
RAD_14MAURx16	2014	4907	8.35949
RAD_14MAURx28	2014	4907	4.01854
RAD_14MAURx31	2014	4907	38.2056
RAD_14MAURx34	2014	4907	24.3939
RAD_14MAURx37	2014	4907	15.7078
RAD_14MAURx40	2014	4907	21.6695
RAD_14MAURxx1	2014	4907	32.872
RAD_14MAURxx4	2014	4907	18.2189
RAD_14MAURxx7	2014	4907	20.6128
RAD_14MAMSSFx10	2014	4907	9.92582
RAD_14MAMSSFx13	2014	4907	8.43305
RAD_14MAMSSFx16	2014	4907	5.21174
RAD_14MAMSSFx19	2014	4907	36.5578
RAD_14MAMSSFx22	2014	4907	12.8233
RAD_14MAMSSFxx1	2014	4907	12.1881
RAD_14MAMSSFxx4	2014	4907	13.7563
RAD_14MAMSSFxx7	2014	4907	9.59323
RAD_14MAAA101	2014	4907	9.64602
RAD_14MAAA102	2014	4907	28.1137
RAD_14MAAA105	2014	4907	6.40167
RAD_14MAAA106	2014	4907	3.23579
RAD_14MAAAx11	2014	4907	17.3303
RAD_14MAAAx12	2014	4907	57.5227
RAD_14MAAAx14	2014	4907	43.442
RAD_14MAAAx15	2014	4907	55.9519
RAD_14MAAAx17	2014	4907	14.011
RAD_14MAAAx18	2014	4907	8.86754
RAD_14MAAAx20	2014	4907	19.7328
RAD_14MAAAx21	2014	4907	20.032
RAD_14MAAAx23	2014	4907	66.202
RAD_14MAAAx24	2014	4907	8.70613
RAD_14MAAAx26	2014	4907	31.3782
RAD_14MAAAx27	2014	4907	19.8794
RAD_14MAAAx29	2014	4907	28.6564
RAD_14MAAAx30	2014	4907	49.9961
RAD_14MAAAx32	2014	4907	8.71755
RAD_14MAAAx33	2014	4907	38.1738
RAD_14MAAAx35	2014	4907	8.64948
RAD_14MAAAx36	2014	4907	15.0065
RAD_14MAAAx38	2014	4907	42.1019
RAD_14MAAAx39	2014	4907	6.22926
RAD_14MAAAx41	2014	4907	55.3782
RAD_14MAAAx42	2014	4907	17.5716
RAD_14MAAAx44	2014	4907	15.5001
RAD_14MAAAx45	2014	4907	8.5859
RAD_14MAAAx47	2014	4907	25.332
RAD_14MAAAx48	2014	4907	40.7766
RAD_14MAAAx50	2014	4907	9.43489
RAD_14MAAAx51	2014	4907	20.0135
RAD_14MAAAx53	2014	4907	13.5692
RAD_14MAAAx77	2014	4907	30.5757
RAD_14MAAAx78	2014	4907	10.7534
RAD_14MAAAx95	2014	4907	37.399
RAD_14MAAAx96	2014	4907	6.50642
RAD_14MAAAx98	2014	4907	8.46362
RAD_14MAAAx99	2014	4907	7.20501
RAD_14MAAAxx1	2014	4907	4.53434
RAD_14MAAAxx2	2014	4907	28.2837
RAD_14MAAAxx4	2014	4907	30.7862
RAD_14MAAAxx5	2014	4907	8.58671
RAD_14MAAAxx7	2014	4907	59.5665
RAD_14MDFUxx3	2014	4907	14.2598
RAD_14MDFUxx5	2014	4907	23.0931
RAD_14MDSRx10	2014	4907	23.3738
RAD_14MDSRx13	2014	4907	34.998
RAD_14MDSRx16	2014	4907	8.55757
RAD_14MDSRx19	2014	4907	3.96739
RAD_14MDSRx22	2014	4907	57.4977
RAD_14MDSRx25	2014	4907	41.3931
RAD_14MDSRx31	2014	4907	36.3821
RAD_14MDSRx37	2014	4907	21.7817
RAD_14MDSRx40	2014	4907	28.9491
RAD_14MDSRx43	2014	4907	62.0882
RAD_14MDSRx46	2014	4907	26.2792
RAD_14MDSRx49	2014	4907	22.8838
RAD_14MDSRx55	2014	4907	34.0163
RAD_14MDSRxx1	2014	4907	14.6536
RAD_14MDSRxx4	2014	4907	35.6847
RAD_14MDSRxx7	2014	4907	27.4349
RAD_14MDPGF102	2014	4907	38.8262
RAD_14MDPGF108	2014	4907	6.32301
RAD_14MDPGF114	2014	4907	7.87263
RAD_14MDPGF117	2014	4907	23.6727
RAD_14MDPGF120	2014	4907	16.1706
RAD_14MDPGF123	2014	4907	7.02751
RAD_14MDPGFx12	2014	4907	11.3768
RAD_14MDPGFx15	2014	4907	56.1783
RAD_14MDPGFx17	2014	4907	11.9806
RAD_14MDPGFx21	2014	4907	27.8121
RAD_14MDPGFx24	2014	4907	39.6271
RAD_14MDPGFx26	2014	4907	9.40086
RAD_14MDPGFx30	2014	4907	37.5262
RAD_14MDPGFx36	2014	4907	20.9564
RAD_14MDPGFx41	2014	4907	23.3147
RAD_14MDPGFx48	2014	4907	48.6161
RAD_14MDPGFx51	2014	4907	10.5184
RAD_14MDPGFx54	2014	4907	14.3134
RAD_14MDPGFx57	2014	4907	23.5788
RAD_14MDPGFx72	2014	4907	11.3768
RAD_14MDPGFx75	2014	4907	14.0222
RAD_14MDPGFx78	2014	4907	10.0436
RAD_14MDPGFx81	2014	4907	15.6711
RAD_14MDPGFx84	2014	4907	20.1117
RAD_14MDPGFx96	2014	4907	21.6495
RAD_14MDPGFx99	2014	4907	21.3228
RAD_14MDPGFx?	2014	4907	21.0893
RAD_14MDPGFxx3	2014	4907	7.88567
RAD_14MDPGFxx6	2014	4907	13.0846
RAD_14MDPGFxx9	2014	4907	17.7577
RAD_14MDTCRx10	2014	4907	2.95231
RAD_14MDTCRx19	2014	4907	22.9643
RAD_14MDTCRx22	2014	4907	11.3642
RAD_14MDTCRx25	2014	4907	16.2024
RAD_14MDTCRx28	2014	4907	18.7302
RAD_14MDTCRx31	2014	4907	29.3664
RAD_14MDTCRx37	2014	4907	20.2303
RAD_14MDTCRx40	2014	4907	10.5908
RAD_14MDTCRx43	2014	4907	3.38027
RAD_14MDTCRx49	2014	4907	3.8011
RAD_14MDTCRx52	2014	4907	20.1877
RAD_14MDTCRx55	2014	4907	24.4671
RAD_14MDTCRx58	2014	4907	13.5343
RAD_14MDTCRx62	2014	4907	7.10903
RAD_14MIFCCIx13	2014	4907	13.2213
RAD_14MIFCCIx15	2014	4907	8.66986
RAD_14MIFCCIx17	2014	4907	19.0145
RAD_14MIFCCIxx1	2014	4907	18.9014
RAD_14MIFCCIxx4	2014	4907	7.62829
RAD_14MIFCCIxx7	2014	4907	5.86733
RAD_14MIKOSPxx1	2014	4907	8.11738
RAD_14MIKOSPxx3	2014	4907	4.03444
RAD_14MIKOSPxx5	2014	4907	5.90361
RAD_14MIKOSTxx1	2014	4907	7.32036
RAD_14MIMSUKxx2	2014	4907	77.7418
RAD_14MIMSUK100	2014	4907	7.06847
RAD_14MIMSUK103	2014	4907	11.1215
RAD_14MIMSUK106	2014	4907	6.73365
RAD_14MIMSUK109	2014	4907	4.66578
RAD_14MIMSUK113	2014	4907	5.12248
RAD_14MIMSUK115	2014	4907	7.72427
RAD_14MIMSUK118	2014	4907	4.94049
RAD_14MIMSUK121	2014	4907	3.18769
RAD_14MIMSUK124	2014	4907	8.30752
RAD_14MIMSUK127	2014	4907	10.1092
RAD_14MIMSUK130	2014	4907	5.79845
RAD_14MIMSUK133	2014	4907	6.24699
RAD_14MIMSUK136	2014	4907	3.16405
RAD_14MIMSUK142	2014	4907	9.93255
RAD_14MIMSUK145	2014	4907	7.74485
RAD_14MIMSUK151	2014	4907	3.48787
RAD_14MIMSUK154	2014	4907	3.6615
RAD_14MIMSUK157	2014	4907	10.4282
RAD_14MIMSUK159	2014	4907	3.39556
RAD_14MIMSUK161	2014	4907	5.60872
RAD_14MIMSUKx13	2014	4907	8.64357
RAD_14MIMSUKx16	2014	4907	3.29652
RAD_14MIMSUKx19	2014	4907	10.5032
RAD_14MIMSUKx22	2014	4907	19.3768
RAD_14MIMSUKx25	2014	4907	23.0118
RAD_14MIMSUKx31	2014	4907	4.43591
RAD_14MIMSUKx34	2014	4907	15.8765
RAD_14MIMSUKx40	2014	4907	11.9582
RAD_14MIMSUKx43	2014	4907	11.2651
RAD_14MIMSUKx46	2014	4907	3.41655
RAD_14MIMSUKx49	2014	4907	7.18626
RAD_14MIMSUKx52	2014	4907	5.9625
RAD_14MIMSUKx55	2014	4907	9.64622
RAD_14MIMSUKx58	2014	4907	4.24373
RAD_14MIMSUKx61	2014	4907	11.2708
RAD_14MIMSUKx64	2014	4907	7.65152
RAD_14MIMSUKx67	2014	4907	7.75871
RAD_14MIMSUKx73	2014	4907	12.2071
RAD_14MIMSUKx76	2014	4907	6.15671
RAD_14MIMSUKx79	2014	4907	4.08946
RAD_14MIMSUKx88	2014	4907	19.551
RAD_14MIMSUKx91	2014	4907	5.48156
RAD_14MIMSUKx94	2014	4907	4.93519
RAD_14MIMSUKx97	2014	4907	5.62706
RAD_14MIMSUKxx1	2014	4907	14.9617
RAD_14MIMSUKxx7	2014	4907	6.53577
RAD_14MIFCHSPxx1	2014	4907	31.7365
RAD_14MIFCHSPxx2	2014	4907	6.71306
RAD_14MIFCHSPxx3	2014	4907	15.0324
RAD_14MISJCJTx10	2014	4907	3.26717
RAD_14MISJCJTx12	2014	4907	28.3089
RAD_14MISJCJTx13	2014	4907	3.45527
RAD_14MISJCJTx14	2014	4907	43.8545
RAD_14MISJCJTx17	2014	4907	45.5547
RAD_14MISJCJTx21	2014	4907	28.7233
RAD_14MISJCJTx23	2014	4907	13.3595
RAD_14MISJCJTx24	2014	4907	24.9517
RAD_14MISJCJTx25	2014	4907	8.51192
RAD_14MISJCJTx27	2014	4907	10.3092
RAD_14MISJCJTx28	2014	4907	5.71306
RAD_14MISJCJTx31	2014	4907	8.17832
RAD_14MISJCJTx33	2014	4907	10.1003
RAD_14MISJCJTx34	2014	4907	8.01162
RAD_14MISJCJTx37	2014	4907	7.96597
RAD_14MISJCJTx38	2014	4907	42.6519
RAD_14MISJCJTx41	2014	4907	60.8172
RAD_14MISJCJTx43	2014	4907	8.84084
RAD_14MISJCJTx44	2014	4907	42.4453
RAD_14MISJCJTx47	2014	4907	86.269
RAD_14MISJCJTx50	2014	4907	36.73
RAD_14MISJCJTx53	2014	4907	38.7449
RAD_14MISJCJTx55	2014	4907	11.6756
RAD_14MISJCJTx56	2014	4907	40.9419
RAD_14MISJCJTx59	2014	4907	101.658
RAD_14MISJCJTx60	2014	4907	40.5231
RAD_14MISJCJTx61	2014	4907	5.33299
RAD_14MISJCJTxx5	2014	4907	8.9032
RAD_14MISJCJTxx6	2014	4907	10.6945
RAD_14MISJCJTxx8	2014	4907	9.74424
RAD_14MISJCJTxx9	2014	4907	24.8692
RAD_14MIMSPx10	2014	4907	77.2478
RAD_14MIMSPx11	2014	4907	25.3269
RAD_14MIMSPx13	2014	4907	31.002
RAD_14MIMSPx15	2014	4907	10.2123
RAD_14MIMSPx16	2014	4907	11.5449
RAD_14MIMSPx17	2014	4907	17.3907
RAD_14MIMSPx19	2014	4907	13.4168
RAD_14MIMSPx20	2014	4907	8.29876
RAD_14MIMSPx21	2014	4907	10.6154
RAD_14MIMSPx23	2014	4907	20.7037
RAD_14MIMSPx25	2014	4907	21.9971
RAD_14MIMSPx27	2014	4907	34.1302
RAD_14MIMSPx28	2014	4907	28.9955
RAD_14MIMSPxx1	2014	4907	10.7438
RAD_14MIMSPxx3	2014	4907	12.2148
RAD_14MIMSPxx5	2014	4907	6.22825
RAD_14MIMSPxx7	2014	4907	21.6262
RAD_14MIMSPxx9	2014	4907	64.3609
RAD_14NCARS122	2014	4906	7.2393
RAD_14NCARS131	2014	4907	23.5971
RAD_14NCARSx13	2014	4907	23.9637
RAD_14NCARSx16	2014	4907	33.8203
RAD_14NCARSx61	2014	4907	29.2633
RAD_14NCARSx67	2014	4907	36.4744
RAD_14NCARSx73	2014	4907	5.36927
RAD_14NCARSx79	2014	4907	33.8539
RAD_14NCARSx86	2014	4907	23.4608
RAD_14NCARSx9	2014	4907	68.161
RAD_14NCARSxx1	2014	4907	21.1528
RAD_14NCARSxx4	2014	4907	20.958
RAD_14NCARSxx7	2014	4907	14.2992
RAD_14NCTBFx10	2014	4907	52.3361
RAD_14NCTBFx16	2014	4907	42.9234
RAD_14NCTBFx19	2014	4907	58.7978
RAD_14NCTBFx22	2014	4907	28.2996
RAD_14NCTBFx25	2014	4907	14.0149
RAD_14NCTBFx29	2014	4907	48.5733
RAD_14NCTBFx31	2014	4907	63.9603
RAD_14NCTBFx34	2014	4907	23.8655
RAD_14NCTBFx37	2014	4907	62.518
RAD_14NCTBFx40	2014	4907	40.2036
RAD_14NCTBFx46	2014	4907	33.5883
RAD_14NCTBFx52	2014	4907	13.234
RAD_14NCTBFxx1	2014	4907	31.4316
RAD_14NCTBFxx3	2014	4907	36.783
RAD_14NJSCx72	2014	4907	6.44854
RAD_14NJSCx75	2014	4907	5.7634
RAD_14NJSCx78	2014	4907	23.1677
RAD_14NJSCx80	2014	4907	11.3206
RAD_14NJDCFxx1	2014	4907	20.0249
RAD_14NJDCFxx3	2014	4907	14.5366
RAD_14NJDCFxx5	2014	4907	42.2902
RAD_14NJSCx11	2014	4907	34.7595
RAD_14NJSCx17	2014	4907	42.1241
RAD_14NJSCx20	2014	4907	18.7269
RAD_14NJSCx23	2014	4907	26.0147
RAD_14NJSCx26	2014	4907	44.6876
RAD_14NJSCx29	2014	4907	34.7923
RAD_14NJSCx32	2014	4907	22.1357
RAD_14NJSCx35	2014	4907	8.86998
RAD_14NJSCx38	2014	4907	27.0974
RAD_14NJSCx41	2014	4907	8.45812
RAD_14NJSCx44	2014	4907	20.8792
RAD_14NJSCx47	2014	4907	13.0259
RAD_14NJSCx50	2014	4907	23.6917
RAD_14NJSCx53	2014	4907	20.1025
RAD_14NJSCx56	2014	4907	56.3903
RAD_14NJSCx59	2014	4907	15.1453
[truncated: 859 more rows]

## Sheet: S1eIrish
Table S1e: Mean sequencing depth of Irish samples
Sample	Year	N_SITES	MEAN_DEPTH
ind_At394_395	NA	862934	19.2429
ind_At136_140	NA	862933	8.37253
ind_At069	NA	862934	18.1936
ind_At158	NA	862934	17.9322
ind_At339_348	NA	862933	9.89112
ind_At376	NA	862933	13.4108
ind_At319	NA	862934	12.4749
ind_At369	NA	862934	43.9619
ind_At533	NA	862934	18.8873
ind_At370	NA	862933	8.33682
ind_At361	NA	862934	25.4992
ind_At363	NA	862934	7.96474
