# Supplementary material for: Multiple Sources of Introduction of North American Arabidopsis thaliana from across Eurasia
Source: Mol Biol Evol. 2021 Sep 9;38(12):5328–44. doi: 10.1093/molbev/msab268 (PMC8662644; doi:10.1093/molbev/msab268)
Supplement: msab268_Supplementary_Data [file msab268_supplementary_data.zip › Table S11 xpehh_topSNPGenes.xlsx]

## Sheet: TableS_xpehh_topSNPGenes
Table S11:Top SNP’s xpEHH value per Gene in cross-population comparisons (popA vs popB are noted in the table)
CHROM	START	gene	xpehh	-log10(pval)	popA	popB	TAIR10 Description	INVOLVED IN	STRESS
1	21182958	AT1G56540	4.34073	3.55234	OHPR	INRC	Disease resistance protein (TIR-NBS-LRR class)	signal transduction, defense response, apoptosis, innate immune response	biotic
1	22908153	AT1G61980	4.20297	3.40196	OHPR	INRC	Mitochondrial transcription termination factor family protein	response to cold	abiotic
2	14739577	AT2G34930	4.38424	3.58338	OHPR	INRC	disease resistance family protein / LRR family protein	signal transduction, defense response to fungus, defense response	biotic
3	9266015	AT3G25510	4.8657	4.11165	OHPR	INRC	disease resistance protein (TIR-NBS-LRR class) family protein	signal transduction, defense response, apoptosis, innate immune response	biotic
4	1135406	AT4G02580	4.18835	3.38127	OHPR	INRC	NADH-ubiquinone oxidoreductase 24 kDa subunit	response to oxidative stress, mitochondrial electron transport, NADH to ubiquinone	abiotic
4	1431285	MASP1	4.17581	3.36153	OHPR	INRC	MASP1 overexpression promotes growth during drought and promotes microtubule stability and recovery after stress as well as microtubule bundling.MASP1 growth promotion and microtubule stabilization activities are dependent upon serine 670 phosphorylation. MASP1 binds microtubules;this activity is not affected by MASP1 phosphorylation status.MASP1 protein levels are induced by drought post-transcr…		abiotic
4	1440546	PETC	3.86371	3.11165	OHPR	INRC	Encodes the Rieske FeS center of cytochrome b6f complex. Gene is expressed in shoot but not in root. Mutant has reduced electron transport at saturating light intensities and Q-cycle activity is hypersensitive to acidification of the thylakoid lumen. The mRNA is cell-to-cell mobile	response to karrikin, defense response to bacterium, photosynthetic electron transport in cytochrome b6/f, nonphotochemical quenching	biotic
4	5405069	MEKK1	4.19865	3.39149	OHPR	INRC		MAPK cascade, cold acclimation, protein autophosphorylation, response to L-glutamate, response to cadmium ion, response to cold, response to osmotic stress, response to salt stress, response to wounding, root meristem growth, root system development	biotic
4	6966664	CRK30	3.77892	3.06535	OHPR	INRC	Encodes a cysteine-rich receptor-like protein kinase.	defense response to bacterium, protein phosphorylation	biotic
4	6968282	CRK31	3.89436	3.12264	OHPR	INRC	Encodes a cysteine-rich receptor-like protein kinase.	defense response to bacterium, protein phosphorylation	biotic
4	6989326	CRK34	3.99225	3.20183	OHPR	INRC	Encodes a cysteine-rich receptor-like protein kinase.	defense response to bacterium, protein phosphorylation	biotic
4	7199753	DSC1	3.95716	3.17589	OHPR	INRC	Leucine-rich repeat domain (NLR) receptor. Dominant negative alleles suppress catma3 autoimmunity. Co-regulates with WRKY19 basal levels of immunity to root-knot nematodes.	signal transduction, apoptosis, defense response, innate immune response	biotic
5	23519677	AT5G58120	3.75689	3.05095	OHPR	INRC	Disease resistance protein (TIR-NBS-LRR class) family	signal transduction, apoptosis, defense response, innate immune response	biotic
2	9299424	EME1A	-3.69088	3.15172	OHML	OHPR	Forms a complex with MUS81 that functions as endonuclease in DNA recombination and repair processes.
3	752437	UGP1	3.61477	3.09695	OHML	OHPR	Is thought to encode a cytosolic UDP-glucose pyrophosphorylase with strong similarity to potato UTP--glucose-1-phosphate uridylyltransferase. Downregulated by flooding.	UDP-glucose metabolic process, callose deposition in cell wall, cellular response to phosphate starvation, glycogen metabolic process, pollen development, sucrose metabolic process	biotic
3	9266015	AT3G25510	-4.80677	4.16596	OHML	OHPR	disease resistance protein (TIR-NBS-LRR class) family protein	signal transduction, defense response, apoptosis, innate immune response	biotic
3	9280336	NIK2	-4.18689	3.69696	OHML	OHPR	NSP-interacting kinase 2	protein phosphorylation
4	6989326	CRK34	-4.36171	3.88976	OHML	OHPR	Encodes a cysteine-rich receptor-like protein kinase.	defense response to bacterium, protein phosphorylation	biotic
5	3177216	FLC	-3.71746	3.20375	OHML	OHPR	MADS-box protein encoded by FLOWERING LOCUS C - transcription factor that functions as a repressor of floral transition and contributes to temperature compensation of the circadian clock.	floral meristem determinacy, negative regulation of flower development, positive regulation of transcription by RNA polymerase II, regulation of circadian rhythm, response to temperature stimulus, vernalization response	abiotic
5	4570121	CHC1	-3.7486	3.26287	OHML	OHPR	CHC1 heavy chain subunit of clathrin. Involved in vesicle mediated trafficking. Mutants show reduced rates of endocytosis and defects clathrin mediated exocytosis. Mutants also have increased dehydration tolerance which may be related to the overall slower stomatal aperture dynamics. Overall growth is affected.	stomatal movement	abiotic
5	7376178	NAC089	-3.6648	3.14248	OHML	OHPR	Encodes ANAC089, a membrane-tethered transcription factor that negatively regulates floral initiation. Also controls ER-stress-induced programmed cell death.	negative regulation of flower development, plant-type hypersensitive response, positive regulation of transcription, DNA-templated, regulation of transcription, DNA-templated, response to endoplasmic reticulum stress	abiotic
5	7938350	AT5G23540	-3.7134	3.19593	OHML	OHPR	Mov34/MPN/PAD-1 family protein	response to salt stress, protein catabolic process, ubiquitin-dependent protein catabolic process	abiotic (salt)
1	225936	PIP1C	3.71419	3.06284	OHML	NJSC	a member of the plasma membrane intrinsic protein subfamily PIP1. localizes to the plasma membrane and exhibits water transport activity in Xenopus oocyte. expressed ubiquitously and protein level decreases slightly during leaf development	response to water deprivation, transmembrane transport, water transport	abiotic (water)
1	247683	PUB54	3.76202	3.14146	OHML	NJSC	plant U-box 54	response to stress, protein ubiquitination	abiotic
1	306663	AT1G01880	4.14493	3.82737	OHML	NJSC	Encodes one of two GEN1 homologs in Arabidopsis. It is a member of the class IV Rad2/XPG family of nucleases that processes Holliday junctions in a manner analogous to the HJ resolvases of phages, archaea, and bacteria.	DNA repair, response to UV-B, response to heat, non-photoreactive DNA repair	abiotic
4	239442	DGD2	3.90829	3.33966	OHML	NJSC	encodes a UDP-galactose-dependent digalactosyldiacylglycerol(DGDG) synthase. Located in chloroplast outer membrane	cellular response to phosphate starvation, galactolipid biosynthetic process, glycolipid biosynthetic process	abiotic
4	353015	LIF2	3.89598	3.30449	OHML	NJSC	Encodes a heterogeneous nuclear ribonucleoprotein (hnRNP-Q) that is involved in the plant innate immune response and may function as a suppressor of cell-autonomous immunity.	cellular response to jasmonic acid stimulus, defense response to bacterium, defense response to fungus, innate immune response, negative regulation of innate immune response, positive regulation of transcription, DNA-templated, regulation of cell fate determination, regulation of flower development, regulation of gene expression, regulation of glucosinolate biosynthetic process, regulation of his…	biotic
5	3569242	UAP56b	3.90606	3.32932	OHML	NJSC	One of two genes encoding an ATP-dependent RNA helicase that localizes predominantly to euchromatic regions of Arabidopsis nuclei, and associates with genes transcribed by RNA polymerase II independently from the presence of introns. It is not detected at non-transcribed loci. It interacts with ssRNA, dsRNA and dsDNA, but not with ssDNA. Its ATPase activity is stimulated by RNA and dsDNA and its …
5	3591386	BURNOUT1	3.88595	3.28101	OHML	NJSC	Encodes an atypical TIR-NBS-LRR protein that is involved in stress responses. Loss of function alleles overproduce stress hormones JA,SA, ABA, and ET.	regulation of cellular response to stress, signal transduction	biotic
5	3698762	EMF1	4.11755	3.72726	OHML	NJSC	Involved in regulating reproductive development	histone H3-K27 methylation, histone methylation, hyperosmotic salinity response, meristem determinacy, negative regulation of flower development, negative regulation of transcription, DNA-templated, post-embryonic development, regulation of flower development, regulation of histone H3-K27 trimethylation, regulation of response to salt stress, shoot system development	abiotic(salt)
5	3740584	NOXY2	3.81813	3.21734	OHML	NJSC	The mutant is insensitive to oxylipin 9-HOT treatment. Involved in plant defense	callose deposition in cell wall, cell wall repair, defense response to bacterium, defense response to fungus, lateral root formation, lipoxygenase pathway, mitochondrion distribution, oxylipin metabolic process, regulation of lateral root development, regulation of mitochondrion organization, regulation of root development, response to bacterium, response to herbicide, root development	biotic
5	5575798	AT5G16960	3.72755	3.08847	OHML	NJSC	Zinc-binding dehydrogenase family protein	response to oxidative stress	abiotic
3	18937674	ZAR1	-3.5594	3.15946	OHML	MISJ	Encodes a canonical CC-type NLR protein that is required for the recognition of the T3SE HopZ1a as well as several other Hop effectors from the pathogenic bacteria P. syringae.	defense response to Gram-negative bacterium, defense response to bacterium, regulation of immune response	biotic
4	10523390	CYP707A1	3.69755	3.25848	OHML	MISJ	Encodes a protein with ABA 8'-hydroxylase activity, involved in ABA catabolism. Member of the CYP707A gene family. CYP707A1 appears to play an important role in determining the ABA levels in dry seeds. Gene involved in postgermination growth. Overexpression of CYP707A1 leads to a decrease in ABA levels and a reduction in after-ripening period to break dormancy.	abscisic acid catabolic process, abscisic acid metabolic process, defense response to fungus, oxidation-reduction process, release of seed from dormancy, response to red or far red light, sterol metabolic process	biotic
4	12121990	CRK6	3.62711	3.2229	OHML	MISJ	Arabidopsis thaliana receptor-like protein kinase	defense response to bacterium, protein phosphorylation, response to reactive oxygen species	biotic
4	17790720	HKL3	3.52038	3.09675	OHML	MISJ	Encodes a putative hexokinase	cellular glucose homeostasis, cellular response to DNA damage stimulus, glucose 6-phosphate metabolic process, glycolytic process, hexose metabolic process, response to UV-B, response to cold, response to heat, response to osmotic stress, response to oxidative stress, response to salt stress, response to water deprivation	abiotic(salt/water)
4	17969723	LAZ1	3.52183	3.10041	OHML	MISJ	LAZ1 is a DUF300 domain protein that appears to function in vacuolar transport effecting brassinosteroid and programmed cell dealth signaling pathways	negative regulation of brassinosteroid mediated signaling pathway, vacuole organization	biotic
5	7392157	RIN1_TIP49A	-3.50833	3.08951	OHML	MISJ	P-loop containing nucleoside triphosphate hydrolases superfamily protein	box C/D snoRNP assembly, chromatin remodeling, histone acetylation, meristem development, regulation of defense response to fungus, incompatible interaction, regulation of transcription by RNA polymerase II	biotic
5	26389763	MLO10	-4.54966	4.57023	OHML	MISJ	A member of a large family of seven-transmembrane domain proteins specific to plants, homologs of the barley mildew resistance locus o (MLO) protein.		biotic
1	226165	PIP1C	3.94827	3.03075	OHML	INRC	a member of the plasma membrane intrinsic protein subfamily PIP1. localizes to the plasma membrane and exhibits water transport activity in Xenopus oocyte. expressed ubiquitously and protein level decreases slightly during leaf development	response to water deprivation, transmembrane transport, water transport	abiotic(water)
1	247683	PUB54	4.0197	3.14256	OHML	INRC	plant U-box 54	response to stress, protein ubiquitination	abiotic
1	306663	AT1G01880	4.05311	3.17105	OHML	INRC	Encodes one of two GEN1 homologs in Arabidopsis. It is a member of the class IV Rad2/XPG family of nucleases that processes Holliday junctions in a manner analogous to the HJ resolvases of phages, archaea, and bacteria.	DNA repair, response to UV-B, response to heat, non-photoreactive DNA repair	abiotic
1	6689713	BES1	4.46175	3.65187	OHML	INRC	Encodes brassinosteroid (BR) signalling protein that accumulates in the nucleus as dephosphorylated form in response to BRs. Is phosphorylated by the BIN2 GSK3 kinase	brassinosteroid mediated signaling pathway, cellular response to brassinosteroid stimulus, defense response to bacterium, negative regulation of transcription, DNA-templated, quiescent center organization, regulation of transcription, DNA-templated, transcription, DNA-templated	biotic
1	6746284	AT1G19480	4.1708	3.30592	OHML	INRC	DNA glycosylase superfamily protein	DNA dealkylation involved in DNA repair, base-excision repair, base-excision repair, AP site formation
1	6803748	CLH1	4.43893	3.60947	OHML	INRC	Chlorophyllase is the first enzyme involved in chlorophyll degradation. It catalyzes the hydrolysis of the ester bond to yield chlorophyllide and phytol. AtCLH1 lacks a typical signal sequence for the chloroplast. Its expression is induced rapidly by methyljasmonate, a known promoter of senescence and chlorophyll degradation	chlorophyll catabolic process, defense response to bacterium, defense response to fungus	biotic
1	6822994	ATTRX4	4.17227	3.31351	OHML	INRC	encodes a cytosolic thioredoxin that reduces disulfide bridges of target proteins by the reversible formation of a disulfide bridge between two neighboring Cys residues present in the active site. Thioredoxins have been found to regulate a variety of biological reactions in prokaryotic and eukaryotic cells	cell redox homeostasis, glycerol ether metabolic process, oxidation-reduction process	abiotic
3	687451	CSLD3	4.20537	3.35084	OHML	INRC	encodes a cellulose synthase like protein. mutations initiate root hairs that rupture at their tip soon after initiation. is required for the synthesis of a noncellulosic wall polysaccharide.	cellulose biosynthetic process, plant-type primary cell wall biogenesis, response to cold	abiotic
3	752308	UGP1	3.98508	3.10305	OHML	INRC	Is thought to encode a cytosolic UDP-glucose pyrophosphorylase with strong similarity to potato UTP--glucose-1-phosphate uridylyltransferase. Downregulated by flooding	UDP-glucose metabolic process, callose deposition in cell wall, cellular response to phosphate starvation, glycogen metabolic process, pollen development, sucrose metabolic process	abiotic
3	768989	DCL2	4.0816	3.20551	OHML	INRC	Encodes a Dicer-like protein that functions in the antiviral silencing response in turnip-crinkle virus-infected plants but not in TMV or CMV-strain-Y-infected plants. Involved in the production of ta-siRNAs. Partially antagonizes the production of miRNAs by DCL1. Substitutes for DCL4 to produce viral siRNA when DCL4 is missing or inhibited. Able to produce siRNAs but not miRNAs	RNA processing, RNA virus induced gene silencing, defense response to virus, maintenance of DNA methylation, production of siRNA involved in RNA interference, production of ta-siRNAs involved in RNA interference	biotic
3	11255968	PHS1	-4.65509	3.86272	OHML	INRC	Computational predictions suggested the presence of a small cysteine-rich protein beginning in intron 9 (Silverstein 2007), but subsequent analysis revealed that this region contains a tenth exon for the At1g10710 gene. PHS1 regulates recombination and pairing of homologous chromosomes during meiotic prophase by controlling transport of RAD50 from cytoplasm to the nucleus	homologous chromosome pairing at meiosis
1	6153217	BTF3	-3.65837	3.10534	MISJ	OHPR
1	21183118	AT1G56540	-4.63662	3.8457	MISJ	OHPR	Disease resistance protein (TIR-NBS-LRR class) family	signal transduction	biotic
3	2978536	IQD1	3.96502	3.40637	MISJ	OHPR	Ca(2+)-dependent calmodulin-binding protein. Targeted to the nucleus. Involved in glucosinolate metabolism in response to biotic challenge. Expressed in vascular tissue.Member of IQ67 (CaM binding) domain containing family	defense response, glucosinolate biosynthetic process	biotic
3	9263871	AT3G25510	-3.67132	3.11197	MISJ	OHPR	disease resistance protein (TIR-NBS-LRR class) family protein	signal transduction, defense response, apoptosis, innate immune response	biotic
3	17132506	RPP13	4.83666	3.92488	MISJ	OHPR	Confers resistance to the biotrophic oomycete, Peronospora parasitica. Encodes an NBS-LRR type R protein with a putative amino-terminal leucine zipper. Fungal protein ATR13 induces RPP13 gene expression and disease resistance. The mRNA is cell-to-cell mobile	defense response, defense response to fungus, incompatible interaction, defense response, incompatible interaction, plant-type hypersensitive response	biotic
3	17288457	DUT1	3.64199	3.07979	MISJ	OHPR	DUTP-PYROPHOSPHATASE-LIKE 1	DNA repair, dUMP biosynthetic process, dUTP catabolic process
4	7198337	DSC1	-3.84517	3.30163	MISJ	OHPR	Leucine-rich repeat domain (NLR) receptor. Dominant negative alleles suppress catma3 autoimmunity. Co-regulates with WRKY19 basal levels of immunity to root-knot nematodes.	signal transduction, apoptosis, defense response, innate immune response	biotic
5	3177216	FLC	-4.18722	3.58246	MISJ	OHPR	MADS-box protein encoded by FLOWERING LOCUS C - transcription factor that functions as a repressor of floral transition and contributes to temperature compensation of the circadian clock.	floral meristem determinacy, negative regulation of flower development, positive regulation of transcription by RNA polymerase II, regulation of circadian rhythm, response to temperature stimulus, vernalization response	abiotic
1	13225787	ANNAT1	3.7809	3.37303	MISJ	NJSC	Encodes a member of the annexin gene family, a diverse, multigene family of calcium-dependent, membrane-binding proteins. The protein was determined to have peroxidase activity.	calcium ion transmembrane transport, phloem sucrose unloading, primary root development, response to abscisic acid, response to cadmium ion, response to cold, response to heat, response to osmotic stress, response to oxidative stress, response to salt stress, response to water deprivation	abiotic(salt/water)
1	25713363	KCS6	4.23812	3.87498	MISJ	NJSC	Encodes KCS6, a member of the 3-ketoacyl-CoA synthase family involved in the biosynthesis of VLCFA (very long chain fatty acids).	cuticle development, fatty acid biosynthetic process, response to cold, response to light stimulus, unidimensional cell growth, very long-chain fatty acid metabolic process, wax biosynthetic process	abiotic(cold)
1	26221364	HVA22C	3.89685	3.49797	MISJ	NJSC	Part of the AtHVA22 family. Protein expression is ABA- and stress-inducible. The mRNA is cell-to-cell mobile	hyperosmotic salinity response, response to abscisic acid, response to water deprivation	abiotic(salt/water)
2	7511990	PHT3;3	-4.69705	4.50336	MISJ	NJSC	Encodes a mitochondrial phosphate transporter. Modulates plant responses to salt stress	phosphate ion transmembrane transport, response to salt stress	abiotic(salt)
2	18054120	AT2G43480	4.05697	3.6356	MISJ	NJSC	Peroxidase superfamily protein	hydrogen peroxide catabolic process, response to oxidative stress, response to stress	abiotic
3	21001986	FAR6	-4.22327	3.82667	MISJ	NJSC	Encodes a fatty-acyl-CoA reductase that is expressed in response to wounding	long-chain fatty-acyl-CoA metabolic process, response to wounding, suberin biosynthetic process	abiotic
4	11791041	SOBER1	3.68533	3.18635	MISJ	NJSC	Encodes SOBER1, a carboxylesterase that inhibits AvrBsT-triggered phenotypes in Arabidopsis.	defense response to bacterium, incompatible interaction, defense response, incompatible interaction, phosphatidic acid biosynthetic process, protein depalmitoylation, regulation of plant-type hypersensitive response	biotic
1	21693658	AT1G58390	-4.33721	3.73566	MISJ	INRC	Disease resistance protein (CC-NBS-LRR class) family		biotic
1	21904197	CW9	-4.54036	4.0182	MISJ	INRC	Encodes CW9		biotic
1	26221707	HVA22C	3.58099	3.00748	MISJ	INRC	Part of the AtHVA22 family. Protein expression is ABA- and stress-inducible. The mRNA is cell-to-cell mobile	hyperosmotic salinity response, response to abscisic acid, response to water deprivation	abiotic(salt/water)
1	26910645	RLP12	-3.82357	3.13834	MISJ	INRC	Encodes a CLAVATA2 (CLV2)-related gene. Complements the clv2 mutant when expressed under the control of the CLV2 promoter. The mRNA is cell-to-cell mobile	meristem maintenance, signal transduction	biotic
2	10371890	AT2G24370	4.36086	3.75496	MISJ	INRC	kinase with adenine nucleotide alpha hydrolases-like domain-containing protein	protein phosphorylation
2	14026237	RLP27	-4.0623	3.32653	MISJ	INRC	receptor like protein 27	signal transduction	biotic
3	2479725	Hsp89.1	3.59915	3.03669	MISJ	INRC	HEAT SHOCK PROTEIN 89.1	protein folding
3	17132506	RPP13	3.67637	3.08035	MISJ	INRC	Confers resistance to the biotrophic oomycete, Peronospora parasitica. Encodes an NBS-LRR type R protein with a putative amino-terminal leucine zipper. Fungal protein ATR13 induces RPP13 gene expression and disease resistance. The mRNA is cell-to-cell mobile	defense response, defense response to fungus, incompatible interaction, defense response, incompatible interaction, plant-type hypersensitive response	biotic
4	1377598	RBP-DR1	3.95139	3.21089	MISJ	INRC	Encodes a putative RNA-binding protein that is located in the cytoplasm and is involved in the hypersensitive response and positively regulates salicylic acid-mediated immunity.	mRNA catabolic process, plant-type hypersensitive response, positive regulation of salicylic acid mediated signaling pathway, regulation of photoperiodism, flowering	biotic
4	1440145	PETC	4.53124	3.95126	MISJ	INRC	Encodes the Rieske FeS center of cytochrome b6f complex. Gene is expressed in shoot but not in root. Mutant has reduced electron transport at saturating light intensities and Q-cycle activity is hypersensitive to acidification of the thylakoid lumen. The mRNA is cell-to-cell mobile	response to karrikin, defense response to bacterium, photosynthetic electron transport in cytochrome b6/f, nonphotochemical quenching	biotic
4	1536641	AT4G03460	4.17748	3.44417	MISJ	INRC	Ankyrin repeat family protein		biotic
4	1543610	AT4G03470	3.98361	3.24005	MISJ	INRC	Ankyrin repeat family protein	cellular response to salicylic acid stimulus, regulation of defense response, regulation of salicylic acid mediated signaling pathway	biotic
4	1557920	RMA1	4.72527	4.49533	MISJ	INRC	RMA1 encodes a novel 28 kDa protein with a RING finger motif and a C-terminal membrane-anchoring domain that is involved in the secretory pathway. Has E3 ubiquitin ligase activity.	ER-associated misfolded protein catabolic process, protein exit from endoplasmic reticulum, protein ubiquitination, secretion by cell, ubiquitin-dependent protein catabolic process
4	1575721	GSL05	4.24824	3.52918	MISJ	INRC	Encodes a callose synthase that is required for wound and papillary callose formation in response to fungal pathogens Erysiphe and Blumeria. Mutants are resistant to P. parasitica and exhibit an exaggerated PR1 response.Contributes to PAMP-induced basal defense. The mRNA is cell-to-cell mobile	(1->3)-beta-D-glucan biosynthetic process, defense response, defense response by callose deposition, defense response by callose deposition in cell wall, defense response signaling pathway, resistance gene-dependent, defense response to bacterium, defense response to fungus, leaf morphogenesis, leaf senescence, pollen development, reproduction, response to fungus, salicylic acid mediated signalin…	biotic
4	5387888	MAPKKK9	3.88391	3.16797	MISJ	INRC	Encodes a member of the A1 subgroup of the MEKK (MAPK/ERK kinase kinase) family. MEKK is another name for Mitogen-Activated Protein Kinase Kinase Kinase (MAPKKK or MAP3K)	regulation of defense response, response to L-glutamate, root system development	biotic
1	6943971	FNR2	-3.58695	3.22636	INRC	NJSC	Encodes a leaf-type ferredoxin:NADP(H) oxidoreductase. It is present in both chloroplast stroma and thylakoid membranes but is more abundant in the stroma The mRNA is cell-to-cell mobile.	defense response to bacterium, defense response to fungus, incompatible interaction, oxidation-reduction process, photosynthesis	biotic
1	6991658	ATSBT5.2	-3.51538	3.139	INRC	NJSC	Encodes two isoforms. One (SBT5.2(a) ) is a secreted, cell wall localized subtilisin-like serine protease that is involved in regulation of stomatal development. The second isoform (SBT5.2(b) is localized to endosomes.	negative regulation of defense response to bacterium, negative regulation of stomatal complex development, proteolysis, regulation of stomatal complex development, response to carbon dioxide	biotic
3	20780829	ESK1	-3.37288	3.02055	INRC	NJSC	Encodes ESK1 (Eskimo1). A member of a large gene family of DUF231 domain proteins whose members encode a total of 45 proteins of unknown function. ESK1 functions as a negative regulator of cold acclimation. Mutations in the ESK1 gene provides strong freezing tolerance	positive regulation of transcription, DNA-templated, response to cold, response to freezing, xylan biosynthetic process	abiotic(cold)
4	906596	MSH6	4.09529	4.06476	INRC	NJSC	encodes a DNA mismatch repair homolog of human MutS gene, MSH6. There are four MutS genes in Arabidopsis, MSH2, MSH3, MSH6, and MSH7, which all act as heterodimers and bind to 51-mer duplexes. MSH2*MSH6 bound the (+T) substrate strongly, (T/G) well, and (+AAG) no better than it did a (T/A) homoduplex.	interstrand cross-link repair, maintenance of DNA repeat elements, meiotic mismatch repair, mismatch repair, negative regulation of DNA recombination, pyrimidine dimer repair
4	970162	SYP42	3.78084	3.50332	INRC	NJSC	Encodes a member of SYP4 Gene Family that is a plant ortholog of the Tlg2/syntaxin16 Qa-SNARE. Together with SYP43, it regulates the secretory and vacuolar transport pathways in the post-Golgi network and maintains the morphology of the Golgi apparatus and TGN and is required for extracellular resistance responses to a fungal pathogen.	Golgi organization, intracellular protein transport, membrane fusion, protein secretion, regulation of defense response to fungus, vacuolar transport, vesicle docking, vesicle fusion	biotic
4	974406	AT4G02200	3.4697	3.08055	INRC	NJSC	Drought-responsive family protein		abiotic
4	987846	RSH1	3.82248	3.58764	INRC	NJSC	Displays guanosine-3',5'-bis(diphosphate) 3'-diphosphatase activity but not guanosine-3',5'-bis(diphosphate) 3'-diphosphate synthase activity	guanosine tetraphosphate metabolic process, leaf senescence, photosynthesis, response to wounding	abiotic
4	995957	SUS3	3.76422	3.47849	INRC	NJSC	Encodes a protein with sucrose synthase activity (SUS3). It appears to be important for sucrose metabolism in developing seeds, especially during the late maturation phase, about 18 days after flowering.	response to mannitol, response to water deprivation, seed maturation, starch metabolic process, sucrose metabolic process	abiotic(water)
4	1440820	PETC	-3.63294	3.29707	INRC	NJSC	Encodes the Rieske FeS center of cytochrome b6f complex. Gene is expressed in shoot but not in root. Mutant has reduced electron transport at saturating light intensities and Q-cycle activity is hypersensitive to acidification of the thylakoid lumen. The mRNA is cell-to-cell mobile	response to karrikin, defense response to bacterium, photosynthetic electron transport in cytochrome b6/f, nonphotochemical quenching	biotic
4	1536641	AT4G03460	-3.51351	3.13534	INRC	NJSC	Ankyrin repeat family protein		biotic
4	1543610	AT4G03470	-3.86029	3.61429	INRC	NJSC	Ankyrin repeat family protein	cellular response to salicylic acid stimulus, regulation of defense response, regulation of salicylic acid mediated signaling pathway	biotic
4	1558109	RMA1	-5.1106	5.21089	INRC	NJSC	RMA1 encodes a novel 28 kDa protein with a RING finger motif and a C-terminal membrane-anchoring domain that is involved in the secretory pathway. Has E3 ubiquitin ligase activity.	ER-associated misfolded protein catabolic process, protein exit from endoplasmic reticulum, protein ubiquitination, secretion by cell, ubiquitin-dependent protein catabolic process
4	12121585	CRK6	3.5961	3.23776	INRC	NJSC	Arabidopsis thaliana receptor-like protein kinase	defense response to bacterium, protein phosphorylation, response to reactive oxygen species	biotic
1	4182116	AT1G12290	-3.9145	3.75784	OHPR	NJSC	Disease resistance protein (CC-NBS-LRR class) family		biotic
1	22434662	RECQ4B	3.71357	3.49253	OHPR	NJSC	AtRECQ4B mutant showed no sensitivity to DNA damaging agents.Involved in homologous recombination.	DNA duplex unwinding, DNA recombination, DNA repair, DNA unwinding involved in DNA replication, cellular response to cold, double-strand break repair via homologous recombination	abiotic(cold)
1	22570858	DWA3	3.85843	3.69417	OHPR	NJSC	DWA3 encodes a DWD(DDB1 binding WD40) protein. Invitro analyses suggest its involvement in the negative regulation of ABA responses.One of four katanin p80 subunits. Involved in targeting of katanin complex to crossover and branch points to properly sever microtubules	cortical microtubule organization, microtubule depolymerization, microtubule severing, regulation of unidimensional cell growth, response to abscisic acid, response to salt stress	abiotic(salt)
2	5929213	AT2G14080	-3.95025	3.83248	OHPR	NJSC	Disease resistance protein (TIR-NBS-LRR class) family	signal transduction	biotic
2	14023266	RLP26	-3.51938	3.29623	OHPR	NJSC	receptor like protein 26	signal transduction	biotic
2	14686956	AT2G34810	3.43329	3.17926	OHPR	NJSC	FAD-binding Berberine family protein	response to jasmonic acid, response to wounding	biotic
3	9262364	AT3G25510	3.53415	3.32903	OHPR	NJSC	disease resistance protein (TIR-NBS-LRR class) family protein	signal transduction, defense response, apoptosis, innate immune response	biotic
3	18942514	XERO1	-3.51766	3.28841	OHPR	NJSC	dehydrin xero 1	cold acclimation, response to abscisic acid, response to water deprivation	abiotic(water)
3	20018256	HCEF1	-3.3619	3.03443	OHPR	NJSC	Encodes a chloroplastic fructose 1,6-bisphosphate phosphatase. also known as HCEF1 (High Cyclic Electron Flow 1).	fructose 1,6-bisphosphate metabolic process, fructose 6-phosphate metabolic process, fructose metabolic process, gluconeogenesis, photosynthesis, photosynthetic electron transport in photosystem I, reductive pentose-phosphate cycle, response to cold, sucrose biosynthetic process, sucrose metabolic process	abiotic(cold)
4	12135339	EP1	3.40051	3.11752	OHPR	NJSC	nduced in response to Salicylic acid.Similar to receptor-like kinase 4 and 5. NPR1, a known positive regulator of the SA signaling pathway is responsible for the SA-dependent induction and constitutive repression of EP1 gene's basal expression. The mRNA is cell-to-cell mobile.	programmed cell death, response to salicylic acid, systemic acquired resistance	biotic
5	2094219	EML2	3.76438	3.5742	OHPR	NJSC	Emsy N Terminus (ENT)/ plant Tudor-like domains-containing protein	defense response to fungus, response to heat, vegetative to reproductive phase transition of meristem	biotic
5	5988351	CSD3	5.02599	4.55948	OHPR	NJSC	A putative peroxisomal CuZnSOD inducible by a high-light pulse.	cellular response to UV-B, cellular response to high light intensity, cellular response to light intensity, cellular response to ozone, cellular response to salt stress, removal of superoxide radicals, response to oxidative stress	abiotic(salt)
