# Supplementary material for: Multiple Sources of Introduction of North American Arabidopsis thaliana from across Eurasia
Source: Mol Biol Evol. 2021 Sep 9;38(12):5328–44. doi: 10.1093/molbev/msab268 (PMC8662644; doi:10.1093/molbev/msab268)
Supplement: msab268_Supplementary_Data [file msab268_supplementary_data.zip › Table S12 Reference panel of AEA individuals for chromosome painting.xlsx]

## Sheet: Sheet1
Table S12: Reference panel of AEA individuals used for chromosome painting
Ind	region
ind_9507	andalusiaPortugal
ind_9511	andalusiaPortugal
ind_9512	andalusiaPortugal
ind_9522	andalusiaPortugal
ind_9523	andalusiaPortugal
ind_9537	andalusiaPortugal
ind_9541	andalusiaPortugal
ind_9559	andalusiaPortugal
ind_9900	andalusiaPortugal
ind_9943	andalusiaPortugal
ind_9946	andalusiaPortugal
ind_9510	andalusiaPortugal
ind_9514	andalusiaPortugal
ind_9560	andalusiaPortugal
ind_9817	andalusiaPortugal
ind_9067	azerbaijanGeorgia
ind_9069	azerbaijanGeorgia
ind_9078	azerbaijanGeorgia
ind_9079	azerbaijanGeorgia
ind_9095	azerbaijanGeorgia
ind_9099	azerbaijanGeorgia
ind_9100	azerbaijanGeorgia
ind_9102	azerbaijanGeorgia
ind_9104	azerbaijanGeorgia
ind_9111	azerbaijanGeorgia
ind_9114	azerbaijanGeorgia
ind_9759	azerbaijanGeorgia
ind_9993	azerbaijanGeorgia
ind_10013	azerbaijanGeorgia
ind_9121	azerbaijanGeorgia
ind_6933	barcelona
ind_6971	barcelona
ind_7327	barcelona
ind_8264	barcelona
ind_8357	barcelona
ind_9519	barcelona
ind_9521	barcelona
ind_9535	barcelona
ind_9540	barcelona
ind_9573	barcelona
ind_9864	barcelona
ind_9895	barcelona
ind_6961	barcelona
ind_7328	barcelona
ind_9891	barcelona
ind_4840	britishIsles1
ind_4884	britishIsles1
ind_4900	britishIsles1
ind_4939	britishIsles1
ind_5253	britishIsles1
ind_5276	britishIsles1
ind_5577	britishIsles1
ind_5726	britishIsles1
ind_6944	britishIsles1
ind_6966	britishIsles1
ind_6989	britishIsles1
ind_9909	britishIsles1
ind_9937	britishIsles1
ind_9938	britishIsles1
ind_At361	britishIsles1
ind_4958	britishIsles2
ind_5165	britishIsles2
ind_5644	britishIsles2
ind_5741	britishIsles2
ind_5779	britishIsles2
ind_6898	britishIsles2
ind_6959	britishIsles2
ind_6960	britishIsles2
ind_6967	britishIsles2
ind_7026	britishIsles2
ind_7307	britishIsles2
ind_9925	britishIsles2
ind_5768	britishIsles2
ind_6108	britishIsles2
ind_At394_395	britishIsles2
ind_7081	centralSpain1
ind_9534	centralSpain1
ind_9602	centralSpain1
ind_9825	centralSpain1
ind_9834	centralSpain1
ind_9848	centralSpain1
ind_9855	centralSpain1
ind_9858	centralSpain1
ind_9859	centralSpain1
ind_9882	centralSpain1
ind_9888	centralSpain1
ind_9897	centralSpain1
ind_9902	centralSpain1
ind_9841	centralSpain1
ind_9852	centralSpain1
ind_9548	centralSpain2
ind_9565	centralSpain2
ind_9584	centralSpain2
ind_9587	centralSpain2
ind_9589	centralSpain2
ind_9592	centralSpain2
ind_9819	centralSpain2
ind_9846	centralSpain2
ind_9860	centralSpain2
ind_9874	centralSpain2
ind_9883	centralSpain2
ind_9901	centralSpain2
ind_9903	centralSpain2
ind_9597	centralSpain2
ind_9898	centralSpain2
ind_410	cEuropeBaltic
ind_5874	cEuropeBaltic
ind_5890	cEuropeBaltic
ind_5893	cEuropeBaltic
ind_6390	cEuropeBaltic
ind_6951	cEuropeBaltic
ind_6976	cEuropeBaltic
ind_7103	cEuropeBaltic
ind_7349	cEuropeBaltic
ind_8236	cEuropeBaltic
ind_8284	cEuropeBaltic
ind_9644	cEuropeBaltic
ind_9732	cEuropeBaltic
ind_15592	cEuropeBaltic
ind_8365	cEuropeBaltic
ind_7068	cSouthItaly
ind_7077	cSouthItaly
ind_8337	cSouthItaly
ind_9646	cSouthItaly
ind_9647	cSouthItaly
ind_9658	cSouthItaly
ind_9660	cSouthItaly
ind_9661	cSouthItaly
ind_9962	cSouthItaly
ind_9963	cSouthItaly
ind_9964	cSouthItaly
ind_9969	cSouthItaly
ind_9982	cSouthItaly
ind_9984	cSouthItaly
ind_9649	cSouthItaly
ind_9691	italyBalkanPeninsula
ind_9698	italyBalkanPeninsula
ind_9707	italyBalkanPeninsula
ind_9713	italyBalkanPeninsula
ind_9714	italyBalkanPeninsula
ind_9717	italyBalkanPeninsula
ind_9718	italyBalkanPeninsula
ind_9723	italyBalkanPeninsula
ind_9741	italyBalkanPeninsula
ind_9744	italyBalkanPeninsula
ind_9749	italyBalkanPeninsula
ind_9987	italyBalkanPeninsula
ind_10004	italyBalkanPeninsula
ind_10005	italyBalkanPeninsula
ind_9743	italyBalkanPeninsula
ind_6085	malmoLund
ind_6090	malmoLund
ind_6095	malmoLund
ind_6096	malmoLund
ind_6100	malmoLund
ind_6109	malmoLund
ind_6111	malmoLund
ind_6113	malmoLund
ind_6115	malmoLund
ind_6119	malmoLund
ind_6126	malmoLund
ind_6242	malmoLund
ind_8237	malmoLund
ind_8240	malmoLund
ind_6097	malmoLund
ind_1063	nE_EScania
ind_6036	nE_EScania
ind_6189	nE_EScania
ind_6192	nE_EScania
ind_6193	nE_EScania
ind_6195	nE_EScania
ind_6198	nE_EScania
ind_6203	nE_EScania
ind_8283	nE_EScania
ind_8306	nE_EScania
ind_8307	nE_EScania
ind_8426	nE_EScania
ind_1066	nE_EScania
ind_6188	nE_EScania
ind_8427	nE_EScania
ind_5800	nGermany
ind_6180	nGermany
ind_6981	nGermany
ind_6997	nGermany
ind_7014	nGermany
ind_7133	nGermany
ind_7161	nGermany
ind_7218	nGermany
ind_7244	nGermany
ind_7276	nGermany
ind_7280	nGermany
ind_9761	nGermany
ind_7062	nGermany
ind_7461	nGermany
ind_8312	nGermany
ind_9527	northCentralSpain
ind_9531	northCentralSpain
ind_9561	northCentralSpain
ind_9571	northCentralSpain
ind_9581	northCentralSpain
ind_9593	northCentralSpain
ind_9828	northCentralSpain
ind_9849	northCentralSpain
ind_9866	northCentralSpain
ind_9880	northCentralSpain
ind_9890	northCentralSpain
ind_9892	northCentralSpain
ind_9826	northCentralSpain
ind_9847	northCentralSpain
ind_9851	northCentralSpain
ind_5856	northSweden
ind_6017	northSweden
ind_6030	northSweden
ind_6153	northSweden
ind_6177	northSweden
ind_6218	northSweden
ind_6913	northSweden
ind_6917	northSweden
ind_9321	northSweden
ind_9323	northSweden
ind_9332	northSweden
ind_9363	northSweden
ind_1552	northSweden
ind_6174	northSweden
ind_9371	northSweden
ind_1158	olandGotland
ind_6041	olandGotland
ind_6087	olandGotland
ind_6088	olandGotland
ind_6252	olandGotland
ind_6258	olandGotland
ind_6413	olandGotland
ind_6990	olandGotland
ind_7516	olandGotland
ind_7517	olandGotland
ind_9352	olandGotland
ind_9369	olandGotland
ind_9394	olandGotland
ind_9450	olandGotland
ind_9455	olandGotland
ind_5784	olandGotland
ind_9370	olandGotland
ind_9382	olandGotland
ind_9524	pyreneesGironaIbRange
ind_9525	pyreneesGironaIbRange
ind_9564	pyreneesGironaIbRange
ind_9568	pyreneesGironaIbRange
ind_9577	pyreneesGironaIbRange
ind_9850	pyreneesGironaIbRange
ind_9870	pyreneesGironaIbRange
ind_9876	pyreneesGironaIbRange
ind_9886	pyreneesGironaIbRange
ind_9942	pyreneesGironaIbRange
ind_9950	pyreneesGironaIbRange
ind_9546	pyreneesGironaIbRange
ind_9562	pyreneesGironaIbRange
ind_9594	pyreneesGironaIbRange
ind_9899	pyreneesGironaIbRange
ind_6911	relictsFs12
ind_7063	relictsFs12
ind_9606	relictsFs12
ind_9762	relictsFs12
ind_9939	relictsFs12
ind_9764	relictsFs12
ind_Ch36_31	relictsFs12
ind_ERR2026743	relictsFs12
ind_ERR2026748	relictsFs12
ind_ERR2026749	relictsFs12
ind_ERR2026771	relictsFs12
ind_ERR2026782	relictsFs12
ind_ERR2026794	relictsFs12
ind_ERR2026800	relictsFs12
ind_ERR2026810	relictsFs12
ind_9513	relictsFs13
ind_9528	relictsFs13
ind_9536	relictsFs13
ind_9545	relictsFs13
ind_9549	relictsFs13
ind_9600	relictsFs13
ind_9869	relictsFs13
ind_9879	relictsFs13
ind_9518	relictsFs13
ind_9533	relictsFs13
ind_9542	relictsFs13
ind_9583	relictsFs13
ind_9598	relictsFs13
ind_9871	relictsFs13
ind_9887	relictsFs13
ind_7072	russiaAsia
ind_9128	russiaAsia
ind_9610	russiaAsia
ind_9611	russiaAsia
ind_9612	russiaAsia
ind_9619	russiaAsia
ind_9628	russiaAsia
ind_9745	russiaAsia
ind_9956	russiaAsia
ind_9960	russiaAsia
ind_10010	russiaAsia
ind_14315	russiaAsia
ind_18696	russiaAsia
ind_9625	russiaAsia
ind_6979	sGermany
ind_7298	sGermany
ind_7411	sGermany
ind_7418	sGermany
ind_8343	sGermany
ind_9768	sGermany
ind_9774	sGermany
ind_9784	sGermany
ind_9785	sGermany
ind_9786	sGermany
ind_9798	sGermany
ind_9803	sGermany
ind_9811	sGermany
ind_10027	sGermany
ind_9787	sGermany
ind_7333	sTyrol
ind_9666	sTyrol
ind_9667	sTyrol
ind_9671	sTyrol
ind_9676	sTyrol
ind_9678	sTyrol
ind_9684	sTyrol
ind_9686	sTyrol
ind_9689	sTyrol
ind_9970	sTyrol
ind_9971	sTyrol
ind_9973	sTyrol
ind_9976	sTyrol
ind_9978	sTyrol
ind_9979	sTyrol
ind_4857	uFranceEFranceBIsles
ind_6908	uFranceEFranceBIsles
ind_7092	uFranceEFranceBIsles
ind_7306	uFranceEFranceBIsles
ind_7320	uFranceEFranceBIsles
ind_8297	uFranceEFranceBIsles
ind_9314	uFranceEFranceBIsles
ind_9503	uFranceEFranceBIsles
ind_9910	uFranceEFranceBIsles
ind_9920	uFranceEFranceBIsles
ind_9932	uFranceEFranceBIsles
ind_9941	uFranceEFranceBIsles
ind_10002	uFranceEFranceBIsles
ind_4779	uFranceEFranceBIsles
ind_At363	uFranceEFranceBIsles
ind_At376	uFranceEFranceBIsles
ind_6024	westScania
ind_6034	westScania
ind_6040	westScania
ind_6118	westScania
ind_6132	westScania
ind_6138	westScania
ind_6149	westScania
ind_8247	westScania
ind_9380	westScania
ind_9404	westScania
ind_6137	westScania
ind_6148	westScania
ind_8335	westScania
ind_8369	westScania
ind_9405	westScania
ind_88	wNCFrance
ind_350	wNCFrance
ind_7071	wNCFrance
ind_7130	wNCFrance
ind_7217	wNCFrance
ind_7383	wNCFrance
ind_8244	wNCFrance
ind_9827	wNCFrance
ind_9894	wNCFrance
ind_9906	wNCFrance
ind_9908	wNCFrance
ind_9918	wNCFrance
ind_7417	wNCFrance
ind_9927	wNCFrance
ind_9928	wNCFrance
