# Supplementary material for: Multiple Sources of Introduction of North American Arabidopsis thaliana from across Eurasia
Source: Mol Biol Evol. 2021 Sep 9;38(12):5328–44. doi: 10.1093/molbev/msab268 (PMC8662644; doi:10.1093/molbev/msab268)
Supplement: msab268_Supplementary_Data [file msab268_supplementary_data.zip › Table S14_ Gowinda_GO_iHS_nSL.xlsx]

## Sheet: INRC
Table S14A. GO term enrichment analysis for significant SNPs in the population INRC based on |iHS| and |nSL| statistics (FDR <0.10)
GOTerm	AvNumber of Genes Per Simulation	Number of genes using Candidate SNPs	p-value(uncorrected)	FDR (p-value after adjustment for multiple testing)	Number of unique genes found for the GO category	Max Number of genes for given GO category	Total number of genes in GO category	Description	Gene_ids
GO:0006955	1.086	10	1e-06	5.62778e-05	3	267	325	immune_response	at5g13220,at3g46530,at1g32960
GO:0002376	1.192	10	1e-06	5.62778e-05	3	297	361	immune_system_process	at5g13220,at3g46530,at1g32960
GO:0034050	0.232	8	1e-06	5.62778e-05	1	62	79	host_programmed_cell_death_induced_by_symbiont	at3g46530
GO:0003674	58.315	86	1e-06	5.62778e-05	58	17441	24496	molecular_function	at4g08160,at5g12230,at1g76930,at5g38340,at3g22690,at2g43220,at1g02300,at3g03690,at4g04910,at3g05590,at2g27060,at4g03820,at4g29770,at4g04790,at5g12300,at2g44020,at1g55325,at2g27020,at5g18360,at5g46450,at4g04940,at2g43535,at3g28980,at3g05560,at4g05350,at1g70620,at1g70700,at4g29740,at3g14250,at4g36690,at5g13220,at1g56540,at3g09260,at1g60360,at4g04970,at5g63080,at4g05020,at1g70610,at4g05260,at1g32970…
GO:0006952	3.621	24	1e-06	5.62778e-05	11	1039	1559	defense_response	at5g38340,at5g18360,at5g46450,at2g43535,at1g70700,at4g36690,at5g13220,at1g56540,at3g09260,at3g46530,at1g32960
GO:0006950	9.416	30	1e-06	5.62778e-05	16	2601	3450	response_to_stress	at1g76930,at5g38340,at3g22690,at4g29770,at2g27020,at5g18360,at5g46450,at2g43535,at1g70700,at4g36690,at5g13220,at1g56540,at3g09260,at3g46530,at1g78000,at1g32960
GO:0045087	1.05	10	1e-06	5.62778e-05	3	257	315	innate_immune_response	at5g13220,at3g46530,at1g32960
GO:0043531	0.431	15	1e-06	5.62778e-05	5	83	153	ADP_binding	at5g38340,at5g18360,at5g46450,at1g56540,at3g46530
GO:0009814	0.521	9	1e-06	5.62778e-05	2	136	169	defense_response__incompatible_interaction	at5g13220,at3g46530
GO:all	65.868	91	1e-06	5.62778e-05	62	19679	27859	all	at4g08160,at5g12230,at3g46540,at1g76930,at5g38340,at3g22690,at2g43220,at1g02300,at3g03690,at4g04910,at3g05590,at2g27060,at4g03820,at1g29790,at4g29770,at4g04790,at5g12300,at2g44020,at1g55325,at2g27020,at4g10130,at5g18360,at5g46450,at4g04940,at2g43535,at3g28980,at3g05560,at4g05350,at1g70620,at1g70700,at4g29740,at3g14250,at4g36690,at5g13220,at1g56540,at3g09260,at1g60360,at4g04970,at5g63080,at4g05020…
GO:0098542	2.127	13	1e-06	5.62778e-05	5	612	933	defense_response_to_other_organism	at2g43535,at4g36690,at5g13220,at3g46530,at1g32960
GO:0009607	2.926	15	1e-06	5.62778e-05	6	844	1241	response_to_biotic_stimulus	at2g43535,at4g36690,at5g13220,at3g09260,at3g46530,at1g32960
GO:0009605	3.876	16	1e-06	5.62778e-05	7	1095	1561	response_to_external_stimulus	at2g43535,at4g36690,at5g13220,at3g09260,at3g46530,at1g78000,at1g32960
GO:0009626	0.232	8	1e-06	5.62778e-05	1	62	78	plant-type_hypersensitive_response	at3g46530
GO:0008219	0.599	8	1e-06	5.62778e-05	1	154	186	cell_death	at3g46530
GO:0043207	2.845	15	1e-06	5.62778e-05	6	817	1200	response_to_external_biotic_stimulus	at2g43535,at4g36690,at5g13220,at3g09260,at3g46530,at1g32960
GO:0012501	0.44	8	1e-06	5.62778e-05	1	115	141	programmed_cell_death	at3g46530
GO:0051707	2.845	15	1e-06	5.62778e-05	6	817	1199	response_to_other_organism	at2g43535,at4g36690,at5g13220,at3g09260,at3g46530,at1g32960
GO:0065007	16.157	35	2e-06	0.000106053	22	4549	5960	biological_regulation	at5g12230,at5g38340,at3g22690,at1g02300,at2g27060,at2g44020,at1g55325,at5g18360,at5g46450,at2g43535,at1g70700,at4g29740,at5g13220,at1g56540,at3g09260,at4g04970,at5g63080,at1g71500,at1g76420,at2g29065,at1g70720,at1g69540
GO:0005488	33.374	56	4e-06	0.00020515	36	9018	11781	binding	at5g12230,at5g38340,at3g22690,at2g43220,at4g04910,at3g05590,at2g27060,at4g29770,at2g44020,at5g18360,at5g46450,at4g04940,at3g05560,at4g05350,at1g70700,at4g29740,at3g14250,at4g36690,at5g13220,at1g56540,at3g09260,at1g60360,at5g63080,at4g05020,at1g70610,at1g71500,at4g29750,at1g76420,at3g22620,at2g43470,at3g46530,at5g07770,at1g78000,at2g05160,at1g14910,at1g69540
GO:0016592	0.119	4	5e-06	0.000245429	2	34	41	mediator_complex	at5g12230,at1g55325
GO:0003843	0.131	4	7e-06	0.000312217	1	12	13	1_3-beta-D-glucan_synthase_activity	at4g04970
GO:0000148	0.13	4	7e-06	0.000312217	1	11	12	1_3-beta-D-glucan_synthase_complex	at4g04970
GO:0006075	0.134	4	8e-06	0.00032592	1	12	13	(1->3)-beta-D-glucan_biosynthetic_process	at4g04970
GO:0006074	0.134	4	8e-06	0.00032592	1	12	13	(1->3)-beta-D-glucan_metabolic_process	at4g04970
GO:0003712	0.302	5	9e-06	0.000357962	3	81	96	transcription_cofactor_activity	at1g55325,at1g70700,at5g13220
GO:0010207	0.035	3	1.1e-05	0.000423704	2	16	21	photosystem_II_assembly	at3g22690,at1g71500
GO:0051716	8.536	22	2.1e-05	0.000822786	10	2210	2769	cellular_response_to_stimulus	at5g38340,at2g27060,at5g18360,at5g46450,at1g70700,at5g13220,at1g56540,at3g09260,at3g46530,at1g78000
GO:0050789	14.46	30	4.8e-05	0.00186721	18	4065	5171	regulation_of_biological_process	at5g12230,at5g38340,at3g22690,at2g27060,at2g44020,at1g55325,at5g18360,at5g46450,at1g70700,at5g13220,at1g56540,at3g09260,at4g04970,at5g63080,at1g71500,at1g76420,at2g29065,at1g69540
GO:0008150	57.076	75	5.5e-05	0.00200755	51	17085	24274	biological_process	at4g08160,at5g12230,at3g46540,at1g76930,at5g38340,at3g22690,at1g02300,at3g03690,at4g04910,at3g05590,at2g27060,at4g03820,at4g29770,at4g04790,at5g12300,at2g44020,at1g55325,at2g27020,at4g10130,at5g18360,at5g46450,at2g43535,at3g28980,at1g70620,at1g70700,at4g29740,at4g36690,at5g13220,at1g56540,at3g09260,at4g04970,at5g63080,at4g05020,at1g70610,at1g32970,at1g71500,at1g31400,at1g65170,at1g76420,at3g22620…
GO:0008360	0.22	4	5.5e-05	0.00200755	1	27	31	regulation_of_cell_shape	at4g04970
GO:0048564	0.011	2	6.5e-05	0.00230122	1	5	10	photosystem_I_assembly	at3g22690
GO:2000022	0.088	3	8.3e-05	0.00283815	2	19	24	regulation_of_jasmonic_acid_mediated_signaling_pathway	at1g70700,at5g13220
GO:0003714	0.101	3	0.000141	0.00440782	2	23	26	transcription_corepressor_activity	at1g70700,at5g13220
GO:0009987	35.221	53	0.000147	0.00445134	30	9649	12711	cellular_process	at5g12230,at5g38340,at3g22690,at1g02300,at4g04910,at3g05590,at2g27060,at2g44020,at1g55325,at2g27020,at4g10130,at5g18360,at5g46450,at1g70700,at4g29740,at4g36690,at5g13220,at1g56540,at3g09260,at4g04970,at5g63080,at1g71500,at1g65170,at1g76420,at3g46530,at5g04980,at1g78000,at2g29065,at1g14910,at1g69540
GO:0033554	3.059	11	0.000248	0.00737186	3	697	852	cellular_response_to_stress	at3g09260,at3g46530,at1g78000
GO:0050896	16.658	31	0.000265	0.00759441	17	4699	6034	response_to_stimulus	at1g76930,at5g38340,at3g22690,at2g27060,at4g29770,at2g27020,at5g18360,at5g46450,at2g43535,at1g70700,at4g36690,at5g13220,at1g56540,at3g09260,at3g46530,at1g78000,at1g32960
GO:0000989	0.583	5	0.000326	0.00891137	3	198	256	transcription_factor_activity__transcription_factor_binding	at1g55325,at1g70700,at5g13220
GO:0022604	0.335	4	0.000352	0.00937672	1	58	71	regulation_of_cell_morphogenesis	at4g04970
GO:0000988	0.607	5	0.000392	0.0102137	3	204	263	transcription_factor_activity__protein_binding	at1g55325,at1g70700,at5g13220
GO:0051274	0.362	4	0.000507	0.0132601	1	64	67	beta-glucan_biosynthetic_process	at4g04970
GO:0050794	13.107	25	0.000863	0.0236981	15	3721	4750	regulation_of_cellular_process	at5g12230,at5g38340,at3g22690,at2g27060,at2g44020,at5g18360,at5g46450,at1g70700,at5g13220,at1g56540,at4g04970,at1g71500,at1g76420,at2g29065,at1g69540
GO:0031347	0.724	5	0.000866	0.0236981	3	175	221	regulation_of_defense_response	at1g70700,at5g13220,at3g09260
GO:0009610	0.044	2	0.000882	0.0236981	1	9	11	response_to_symbiotic_fungus	at3g09260
GO:0005575	63.99	78	0.000908	0.0236981	56	19004	26810	cellular_component	at4g08160,at5g12230,at3g46540,at1g76930,at5g38340,at3g22690,at1g02300,at3g03690,at4g04910,at3g05590,at2g27060,at4g03820,at1g29790,at4g29770,at4g04790,at5g12300,at2g44020,at1g55325,at2g27020,at4g10130,at4g04940,at2g43535,at3g28980,at3g05560,at4g05350,at1g70620,at1g70700,at4g29740,at4g36690,at5g13220,at1g56540,at3g09260,at4g04970,at5g63080,at4g05020,at1g70610,at4g05260,at1g32970,at1g71500,at4g29750…
GO:0019684	0.185	3	0.000914	0.0236981	2	83	128	photosynthesis__light_reaction	at3g22690,at1g71500
GO:0043167	20.451	34	0.000969	0.0249154	18	5106	6173	ion_binding	at5g38340,at3g22690,at2g43220,at4g04910,at2g27060,at5g18360,at5g46450,at4g05350,at4g29740,at3g14250,at1g56540,at3g09260,at1g60360,at4g05020,at1g70610,at3g46530,at2g05160,at1g14910
GO:0009608	0.047	2	0.001045	0.0264301	1	10	13	response_to_symbiont	at3g09260
GO:0051273	0.446	4	0.001063	0.0264301	1	85	93	beta-glucan_metabolic_process	at4g04970
GO:0007623	0.438	4	0.001074	0.0264301	1	110	123	circadian_rhythm	at4g04970
GO:0002020	0.05	2	0.001189	0.0291329	1	12	14	protease_binding	at3g09260
GO:0048511	0.468	4	0.001357	0.032765	1	120	135	rhythmic_process	at4g04970
GO:0022603	0.473	4	0.001369	0.032765	1	96	114	regulation_of_anatomical_structure_morphogenesis	at4g04970
GO:0010380	0.055	2	0.001438	0.034034	1	16	18	regulation_of_chlorophyll_biosynthetic_process	at3g22690
GO:1901463	0.057	2	0.001534	0.0343695	1	17	19	regulation_of_tetrapyrrole_biosynthetic_process	at3g22690
GO:0042343	0.057	2	0.001534	0.0343695	1	19	24	indole_glucosinolate_metabolic_process	at3g09260
GO:0001159	0.056	2	0.001551	0.0343695	2	25	54	core_promoter_proximal_region_DNA_binding	at5g63080,at1g69540
GO:0000987	0.056	2	0.001551	0.0343695	2	25	54	core_promoter_proximal_region_sequence-specific_DNA_binding	at5g63080,at1g69540
GO:0044421	0.233	3	0.001768	0.039017	3	93	132	extracellular_region_part	at1g02300,at4g29740,at1g32960
GO:0051603	1.278	6	0.001819	0.0391722	3	338	431	proteolysis_involved_in_cellular_protein_catabolic_process	at1g02300,at2g27020,at1g65170
GO:0009250	0.517	4	0.00184	0.0391722	1	108	117	glucan_biosynthetic_process	at4g04970
GO:0044257	1.308	6	0.002044	0.0425533	3	346	440	cellular_protein_catabolic_process	at1g02300,at2g27020,at1g65170
GO:0001906	0.067	2	0.002171	0.0433808	1	75	274	cell_killing	at2g43535
GO:0031640	0.067	2	0.002171	0.0433808	1	75	274	killing_of_cells_of_other_organism	at2g43535
GO:0044364	0.067	2	0.002171	0.0433808	1	75	274	disruption_of_cells_of_other_organism	at2g43535
GO:0001104	0.071	2	0.00225	0.0442985	1	19	22	RNA_polymerase_II_transcription_cofactor_activity	at1g55325
GO:0009956	0.07	2	0.002383	0.0465727	1	17	18	radial_pattern_formation	at1g55325
GO:0030163	1.355	6	0.002457	0.0476268	3	360	461	protein_catabolic_process	at1g02300,at2g27020,at1g65170
GO:0009867	0.266	3	0.002577	0.0485776	2	69	82	jasmonic_acid_mediated_signaling_pathway	at1g70700,at5g13220
GO:0008194	0.932	5	0.002619	0.0485776	2	230	274	UDP-glycosyltransferase_activity	at3g03690,at4g04970
GO:0090056	0.076	2	0.002634	0.0485776	1	21	24	regulation_of_chlorophyll_metabolic_process	at3g22690
GO:0009409	0.942	5	0.002679	0.0488932	3	289	358	response_to_cold	at3g22690,at2g27020,at3g09260
GO:0071395	0.272	3	0.002756	0.0498294	2	72	85	cellular_response_to_jasmonic_acid_stimulus	at1g70700,at5g13220
GO:1901401	0.078	2	0.002805	0.0499436	1	23	26	regulation_of_tetrapyrrole_metabolic_process	at3g22690
GO:0035251	0.578	4	0.002958	0.0518429	1	122	138	UDP-glucosyltransferase_activity	at4g04970
GO:0080134	0.974	5	0.003046	0.0526648	3	244	297	regulation_of_response_to_stress	at1g70700,at5g13220,at3g09260
GO:0009611	0.594	4	0.003111	0.0529412	3	160	205	response_to_wounding	at1g76930,at1g70700,at5g13220
GO:0045944	0.298	3	0.003335	0.0551133	2	76	125	positive_regulation_of_transcription_from_RNA_polymerase_II_promoter	at5g12230,at1g69540
GO:0051193	0.086	2	0.003403	0.0553318	1	25	28	regulation_of_cofactor_metabolic_process	at3g22690
GO:0050793	1.961	7	0.003521	0.0559569	3	496	592	regulation_of_developmental_process	at1g55325,at4g04970,at5g63080
GO:0008270	3.654	10	0.003589	0.0564148	5	1013	1287	zinc_ion_binding	at3g22690,at2g43220,at4g05350,at3g14250,at1g60360
GO:0009753	0.624	4	0.003594	0.0564148	3	176	215	response_to_jasmonic_acid	at1g76930,at1g70700,at5g13220
GO:0046527	0.622	4	0.003833	0.0590375	1	137	159	glucosyltransferase_activity	at4g04970
GO:0006511	1.032	5	0.0039	0.0592221	2	274	352	ubiquitin-dependent_protein_catabolic_process	at2g27020,at1g65170
GO:0009266	1.499	6	0.004073	0.0605646	4	446	531	response_to_temperature_stimulus	at3g22690,at4g29770,at2g27020,at3g09260
GO:0019941	1.069	5	0.004523	0.0657636	2	280	358	modification-dependent_protein_catabolic_process	at2g27020,at1g65170
GO:0019759	0.103	2	0.004718	0.0657636	1	27	30	glycosinolate_catabolic_process	at3g09260
GO:0019762	0.103	2	0.004718	0.0657636	1	27	30	glucosinolate_catabolic_process	at3g09260
GO:0016145	0.103	2	0.004718	0.0657636	1	27	30	S-glycoside_catabolic_process	at3g09260
GO:0043632	1.086	5	0.00485	0.0659682	2	284	362	modification-dependent_macromolecule_catabolic_process	at2g27020,at1g65170
GO:0070417	0.103	2	0.004868	0.0659682	1	30	33	cellular_response_to_cold	at3g09260
GO:0033692	0.687	4	0.005136	0.0680738	1	153	168	cellular_polysaccharide_biosynthetic_process	at4g04970
GO:0006508	2.655	8	0.005154	0.0680738	5	702	887	proteolysis	at1g02300,at2g27020,at1g32970,at1g65170,at1g32960
GO:0044451	1.118	5	0.005311	0.0688738	3	258	281	nucleoplasm_part	at5g12230,at1g55325,at4g36690
GO:0046914	5.162	12	0.005422	0.0695194	6	1479	1876	transition_metal_ion_binding	at3g22690,at2g43220,at4g05350,at3g14250,at3g09260,at1g60360
GO:0040034	0.113	2	0.005762	0.0725859	1	33	45	regulation_of_development__heterochronic	at1g55325
GO:0032559	9.602	18	0.006511	0.0795883	8	1996	2285	adenyl_ribonucleotide_binding	at5g38340,at4g04910,at2g27060,at5g18360,at5g46450,at1g56540,at1g70610,at3g46530
GO:0030554	9.607	18	0.006538	0.0795883	8	1998	2287	adenyl_nucleotide_binding	at5g38340,at4g04910,at2g27060,at5g18360,at5g46450,at1g56540,at1g70610,at3g46530
GO:0016051	1.199	5	0.007052	0.0838701	2	297	337	carbohydrate_biosynthetic_process	at3g03690,at4g04970
GO:0044265	1.695	6	0.007209	0.0845151	3	441	544	cellular_macromolecule_catabolic_process	at1g02300,at2g27020,at1g65170
GO:0043623	0.764	4	0.007364	0.0851731	3	180	213	cellular_protein_complex_assembly	at3g22690,at1g71500,at1g14910
GO:0016758	1.209	5	0.007513	0.0859328	2	314	380	transferase_activity__transferring_hexosyl_groups	at3g03690,at4g04970
GO:0000271	0.772	4	0.00769	0.0859865	1	179	198	polysaccharide_biosynthetic_process	at4g04970
GO:0042803	0.401	3	0.00778	0.0859865	2	117	136	protein_homodimerization_activity	at5g13220,at3g09260
GO:0010027	0.131	2	0.007828	0.0859865	1	37	40	thylakoid_membrane_organization	at3g22690
GO:0009668	0.132	2	0.007994	0.0865749	1	38	41	plastid_membrane_organization	at3g22690
GO:0000166	12.972	22	0.008196	0.0869488	12	2864	3284	nucleotide_binding	at5g38340,at4g04910,at2g27060,at5g18360,at5g46450,at4g04940,at4g29740,at4g36690,at1g56540,at1g70610,at3g46530,at2g05160
GO:1901265	12.972	22	0.008196	0.0869488	12	2864	3284	nucleoside_phosphate_binding	at5g38340,at4g04910,at2g27060,at5g18360,at5g46450,at4g04940,at4g29740,at4g36690,at1g56540,at1g70610,at3g46530,at2g05160
GO:0102483	0.137	2	0.00851	0.0895203	1	34	39	scopolin_beta-glucosidase_activity	at3g09260
GO:0005615	0.142	2	0.009045	0.094007	2	68	95	extracellular_space	at1g02300,at4g29740
GO:1901658	0.144	2	0.009218	0.095051	1	45	51	glycosyl_compound_catabolic_process	at3g09260
GO:0044273	0.145	2	0.009358	0.0952591	1	42	45	sulfur_compound_catabolic_process	at3g09260
GO:0044699	27.862	39	0.009665	0.0974152	22	7450	9193	single-organism_process	at5g38340,at3g22690,at3g03690,at4g04910,at2g27060,at1g55325,at5g18360,at5g46450,at1g70700,at4g29740,at5g13220,at1g56540,at3g09260,at4g04970,at5g63080,at4g05020,at1g71500,at1g76420,at3g22620,at3g46530,at5g04980,at1g78000

## Sheet: MISJ
Table S __ B. GO term enrichment analysis for significant SNPs in the population MISJ based on |iHS| and |nSL| statistics (FDR <0.10)
GOTerm	AvNumber of Genes Per Simulation	Number of genes using Candidate SNPs	p-value(uncorrected)	FDR (p-value after adjustment for multiple testing)	Number of unique genes found for the GO category	Max Number of genes for given GO category	Total number of genes in GO category	Description	Gene_ids
GO:0050794	10.542	33	1e-06	5.26111e-05	13	3721	4750	regulation_of_cellular_process	at1g56540,at4g32551,at2g33050,at1g25390,at1g25490,at1g48090,at4g05420,at4g22540,at3g23010,at2g24130,at5g46450,at5g51810,at2g33060
GO:0016772	4.614	24	1e-06	5.26111e-05	5	1371	1593	transferase_activity__transferring_phosphorus-containing_groups	at2g33050,at1g25390,at2g24130,at4g23140,at2g33060
GO:0023052	4.379	32	1e-06	5.26111e-05	12	1503	1914	signaling	at1g56540,at2g33050,at1g25390,at1g25490,at1g48090,at4g05420,at4g22540,at3g23010,at2g24130,at5g46450,at5g51810,at2g33060
GO:0006952	2.911	29	1e-06	5.26111e-05	7	1039	1559	defense_response	at1g56540,at2g33050,at3g23010,at4g37310,at4g23140,at5g46450,at2g33060
GO:0006950	7.576	33	1e-06	5.26111e-05	11	2601	3450	response_to_stress	at1g56540,at4g32551,at3g56700,at2g33050,at4g05420,at3g23010,at2g24150,at4g37310,at4g23140,at5g46450,at2g33060
GO:0016740	9.541	26	1e-06	5.26111e-05	6	3034	3647	transferase_activity	at2g33050,at1g28040,at1g25390,at2g24130,at4g23140,at2g33060
GO:0050896	13.397	43	1e-06	5.26111e-05	19	4699	6034	response_to_stimulus	at2g29630,at1g56540,at4g32551,at3g56700,at2g33050,at1g25390,at1g25490,at1g48090,at4g05420,at4g22540,at3g23010,at2g24150,at4g37310,at2g24130,at4g23140,at5g46450,at5g51810,at5g50760,at2g33060
GO:0050789	11.633	33	1e-06	5.26111e-05	13	4065	5171	regulation_of_biological_process	at1g56540,at4g32551,at2g33050,at1g25390,at1g25490,at1g48090,at4g05420,at4g22540,at3g23010,at2g24130,at5g46450,at5g51810,at2g33060
GO:0016301	3.962	24	1e-06	5.26111e-05	5	1207	1389	kinase_activity	at2g33050,at1g25390,at2g24130,at4g23140,at2g33060
GO:0042430	0.152	5	1e-06	5.26111e-05	1	63	81	indole-containing_compound_metabolic_process	at4g37310
GO:0044700	4.376	32	1e-06	5.26111e-05	12	1501	1912	single_organism_signaling	at1g56540,at2g33050,at1g25390,at1g25490,at1g48090,at4g05420,at4g22540,at3g23010,at2g24130,at5g46450,at5g51810,at2g33060
GO:0016020	19.235	38	1e-06	5.26111e-05	14	6703	8348	membrane	at1g56540,at2g33050,at1g28040,at1g25390,at1g25490,at3g23010,at2g24150,at4g37310,at2g24130,at4g23140,at1g68910,at2g33040,at2g33060,at4g27040
GO:0065007	12.997	33	1e-06	5.26111e-05	13	4549	5960	biological_regulation	at1g56540,at4g32551,at2g33050,at1g25390,at1g25490,at1g48090,at4g05420,at4g22540,at3g23010,at2g24130,at5g46450,at5g51810,at2g33060
GO:0044699	22.413	43	1e-06	5.26111e-05	19	7450	9193	single-organism_process	at2g29630,at1g56540,at4g32551,at3g56700,at2g33050,at4g29690,at5g27980,at1g25390,at1g25490,at1g48090,at4g05420,at4g22540,at3g23010,at4g37310,at2g24130,at5g46450,at2g33040,at5g51810,at2g33060
GO:0042343	0.046	5	1e-06	5.26111e-05	1	19	24	indole_glucosinolate_metabolic_process	at4g37310
GO:0007154	4.889	32	1e-06	5.26111e-05	12	1661	2142	cell_communication	at1g56540,at2g33050,at1g25390,at1g25490,at1g48090,at4g05420,at4g22540,at3g23010,at2g24130,at5g46450,at5g51810,at2g33060
GO:0007165	4.348	32	1e-06	5.26111e-05	12	1483	1881	signal_transduction	at1g56540,at2g33050,at1g25390,at1g25490,at1g48090,at4g05420,at4g22540,at3g23010,at2g24130,at5g46450,at5g51810,at2g33060
GO:0051716	6.864	33	1e-06	5.26111e-05	13	2210	2769	cellular_response_to_stimulus	at1g56540,at4g32551,at2g33050,at1g25390,at1g25490,at1g48090,at4g05420,at4g22540,at3g23010,at2g24130,at5g46450,at5g51810,at2g33060
GO:0005886	9.473	26	2e-06	0.000100789	7	3082	3658	plasma_membrane	at2g33050,at1g25390,at1g25490,at3g23010,at2g24130,at4g23140,at2g33060
GO:0019760	0.235	5	3e-06	0.000125956	1	98	127	glucosinolate_metabolic_process	at4g37310
GO:0019757	0.235	5	3e-06	0.000125956	1	98	127	glycosinolate_metabolic_process	at4g37310
GO:0016143	0.235	5	3e-06	0.000125956	1	98	127	S-glycoside_metabolic_process	at4g37310
GO:0071944	10.859	27	3e-06	0.000125956	8	3556	4253	cell_periphery	at2g33050,at1g25390,at1g25490,at3g23010,at2g24130,at4g23140,at2g33040,at2g33060
GO:0009987	28.326	47	9e-06	0.000392667	22	9649	12711	cellular_process	at2g29630,at1g56540,at4g32551,at3g56700,at2g33050,at4g29690,at1g28040,at1g25390,at1g25490,at1g48090,at4g05420,at4g22540,at4g21600,at3g23010,at4g37310,at2g24130,at4g23140,at5g46450,at2g33040,at5g51810,at2g33060,at4g27040
GO:0046914	4.153	15	1.1e-05	0.0004692	5	1479	1876	transition_metal_ion_binding	at2g43220,at1g28040,at1g55915,at4g37310,at2g33040
GO:0006790	0.823	7	2e-05	0.000819038	3	308	380	sulfur_compound_metabolic_process	at2g29630,at3g56700,at4g37310
GO:0044550	0.6	6	3e-05	0.00123241	2	234	324	secondary_metabolite_biosynthetic_process	at3g56700,at4g37310
GO:0003674	46.904	63	5e-05	0.00190811	32	17441	24496	molecular_function	at2g29630,at1g56540,at2g24140,at2g43220,at4g32551,at3g56700,at2g33050,at4g10800,at4g29690,at1g28040,at5g27980,at1g25390,at1g55915,at1g25490,at1g48090,at4g05420,at4g22540,at4g21600,at2g24150,at4g37310,at2g24130,at4g23140,at4g02880,at5g46450,at1g68910,at2g33040,at5g51810,at5g50760,at2g33060,at5g20440,at4g27040,at5g17950
GO:0016709	0.394	5	5.5e-05	0.002013	1	140	195	oxidoreductase_activity__acting_on_paired_donors__with_incorporation_or_reduction_of_molecular_oxygen__NAD(P)H_as_one_donor__and_incorporation_of_one_atom_of_oxygen	at4g37310
GO:0019825	0.46	5	0.000108	0.0035781	1	171	233	oxygen_binding	at4g37310
GO:0016705	0.765	6	0.000122	0.00385119	2	298	398	oxidoreductase_activity__acting_on_paired_donors__with_incorporation_or_reduction_of_molecular_oxygen	at4g37310,at5g51810
GO:all	52.985	67	0.000147	0.00450012	35	19679	27859	all	at2g29630,at1g56540,at2g24140,at2g43220,at4g32551,at3g56700,at2g33050,at4g10800,at4g29690,at1g28040,at5g27980,at1g25390,at1g55915,at1g25490,at1g48090,at4g21570,at4g05420,at4g22540,at4g21600,at3g23010,at2g24150,at4g37310,at2g24130,at4g02540,at4g23140,at4g02880,at5g46450,at1g68910,at2g33040,at5g51810,at5g50760,at2g33060,at5g20440,at4g27040,at5g17950
GO:0019748	0.934	6	0.000348	0.0107901	2	376	505	secondary_metabolic_process	at3g56700,at4g37310
GO:1901657	0.929	6	0.000389	0.0119726	2	323	399	glycosyl_compound_metabolic_process	at4g37310,at2g33040
GO:0004497	0.615	5	0.000421	0.0128109	1	222	299	monooxygenase_activity	at4g37310
GO:0020037	0.635	5	0.000445	0.0131189	1	259	355	heme_binding	at4g37310
GO:0046872	8.38	19	0.000481	0.013975	9	2891	3578	metal_ion_binding	at2g29630,at2g43220,at1g28040,at1g55915,at4g21600,at4g37310,at2g33040,at5g51810,at5g20440
GO:0043169	8.438	19	0.000531	0.015437	9	2907	3595	cation_binding	at2g29630,at2g43220,at1g28040,at1g55915,at4g21600,at4g37310,at2g33040,at5g51810,at5g20440
GO:0046906	0.666	5	0.000545	0.015437	1	279	394	tetrapyrrole_binding	at4g37310
GO:0005506	0.673	5	0.00059	0.0167584	1	241	313	iron_ion_binding	at4g37310
GO:0008270	2.939	10	0.000686	0.019598	4	1013	1287	zinc_ion_binding	at2g43220,at1g28040,at1g55915,at2g33040
GO:0003824	23.375	37	0.000813	0.0234581	13	7390	8871	catalytic_activity	at2g29630,at3g56700,at2g33050,at4g29690,at1g28040,at1g25390,at4g21600,at4g37310,at2g24130,at4g23140,at2g33040,at5g51810,at2g33060
GO:0008150	45.908	59	0.001121	0.0318834	32	17085	24274	biological_process	at2g29630,at1g56540,at2g24140,at4g32551,at3g56700,at2g33050,at4g10800,at4g29690,at1g28040,at5g27980,at1g25390,at1g55915,at1g25490,at1g48090,at4g05420,at4g22540,at4g21600,at3g23010,at2g24150,at4g37310,at2g24130,at4g23140,at4g02880,at5g46450,at1g68910,at2g33040,at5g51810,at5g50760,at2g33060,at5g20440,at4g27040,at5g17950
GO:0043167	16.447	28	0.001774	0.0509283	16	5106	6173	ion_binding	at2g29630,at1g56540,at2g43220,at1g28040,at1g25390,at1g55915,at1g48090,at4g22540,at4g21600,at4g37310,at2g24130,at4g23140,at5g46450,at2g33040,at5g51810,at5g20440
GO:0043207	2.288	8	0.002136	0.057085	4	817	1200	response_to_external_biotic_stimulus	at2g29630,at4g32551,at4g37310,at4g23140
GO:0051707	2.288	8	0.002136	0.057085	4	817	1199	response_to_other_organism	at2g29630,at4g32551,at4g37310,at4g23140
GO:0009607	2.353	8	0.002562	0.0654956	4	844	1241	response_to_biotic_stimulus	at2g29630,at4g32551,at4g37310,at4g23140
GO:0035091	0.305	3	0.003782	0.090475	2	82	88	phosphatidylinositol_binding	at1g48090,at4g22540
GO:0009605	3.117	9	0.004041	0.0938174	5	1095	1561	response_to_external_stimulus	at2g29630,at4g32551,at4g05420,at4g37310,at4g23140
GO:0098542	1.71	6	0.00756	0.162183	2	612	933	defense_response_to_other_organism	at4g37310,at4g23140
GO:1901135	1.751	6	0.008232	0.17379	2	594	706	carbohydrate_derivative_metabolic_process	at4g37310,at2g33040
GO:0005543	0.404	3	0.009317	0.191668	2	116	134	phospholipid_binding	at1g48090,at4g22540
GO:0007584	0.018	1	0.017659	0.350486	1	9	11	response_to_nutrient	at2g29630
GO:0045261	0.021	1	0.021033	0.42201	1	7	14	proton-transporting_ATP_synthase_complex__catalytic_core_F(1)	at2g33040
GO:0005575	51.474	60	0.021597	0.428657	32	19004	26810	cellular_component	at2g29630,at1g56540,at2g24140,at4g32551,at3g56700,at2g33050,at4g10800,at1g28040,at5g27980,at1g25390,at1g55915,at1g25490,at1g48090,at4g21570,at4g05420,at4g22540,at4g21600,at3g23010,at2g24150,at4g37310,at2g24130,at4g02540,at4g23140,at4g02880,at1g68910,at2g33040,at5g51810,at5g50760,at2g33060,at5g20440,at4g27040,at5g17950
GO:0006308	0.023	1	0.022662	0.434083	1	9	10	DNA_catabolic_process	at4g21600
GO:0010345	0.024	1	0.023374	0.434083	1	12	17	suberin_biosynthetic_process	at3g56700
GO:0042723	0.024	1	0.023406	0.434083	1	8	10	thiamine-containing_compound_metabolic_process	at2g29630
GO:0006772	0.024	1	0.023406	0.434083	1	8	10	thiamine_metabolic_process	at2g29630
GO:0044711	4.199	9	0.0242	0.446491	5	1409	1703	single-organism_biosynthetic_process	at2g29630,at3g56700,at4g37310,at2g33040,at5g51810
GO:0044281	4.257	9	0.026229	0.487338	5	1415	1664	small_molecule_metabolic_process	at2g29630,at4g29690,at4g37310,at2g33040,at5g51810
GO:0035304	0.027	1	0.027035	0.49597	1	14	22	regulation_of_protein_dephosphorylation	at1g25490
GO:0071216	0.03	1	0.029457	0.542518	1	9	12	cellular_response_to_biotic_stimulus	at4g32551
GO:0004551	0.03	1	0.0296	0.542518	1	15	18	nucleotide_diphosphatase_activity	at4g29690
GO:0008142	0.032	1	0.031872	0.595844	1	12	12	oxysterol_binding	at4g22540
GO:0046933	0.033	1	0.032409	0.605172	1	12	30	proton-transporting_ATP_synthase_activity__rotational_mechanism	at2g33040
GO:0051606	0.283	2	0.033001	0.609007	2	90	99	detection_of_stimulus	at2g29630,at4g05420
GO:0010243	0.284	2	0.033123	0.609007	2	126	163	response_to_organonitrogen_compound	at2g29630,at4g32551
GO:0032934	0.034	1	0.0333	0.609007	1	13	14	sterol_binding	at4g22540
GO:0007166	0.709	3	0.034532	0.617551	2	218	234	cell_surface_receptor_signaling_pathway	at1g25390,at2g24130
GO:0015986	0.035	1	0.034849	0.617551	1	12	30	ATP_synthesis_coupled_proton_transport	at2g33040
GO:0015985	0.035	1	0.034849	0.617551	1	12	30	energy_coupled_proton_transport__down_electrochemical_gradient	at2g33040
GO:0000159	0.036	1	0.035369	0.625524	1	14	16	protein_phosphatase_type_2A_complex	at1g25490
GO:0045324	0.037	1	0.036375	0.63219	1	10	11	late_endosome_to_vacuole_transport	at4g27040
GO:0010100	0.037	1	0.036449	0.63219	1	8	11	negative_regulation_of_photomorphogenesis	at4g05420
GO:0005753	0.037	1	0.036747	0.635411	1	13	23	mitochondrial_proton-transporting_ATP_synthase_complex	at2g33040
GO:0045259	0.038	1	0.037281	0.635619	1	15	34	proton-transporting_ATP_synthase_complex	at2g33040
GO:0036452	0.038	1	0.037432	0.635619	1	15	19	ESCRT_complex	at4g27040
GO:0030307	0.039	1	0.038661	0.652016	1	8	11	positive_regulation_of_cell_growth	at4g32551
GO:0045995	0.04	1	0.038778	0.652016	1	10	11	regulation_of_embryonic_development	at4g32551
GO:0035303	0.04	1	0.039203	0.656739	1	17	25	regulation_of_dephosphorylation	at1g25490
GO:0016491	3.216	7	0.042072	0.703321	3	1186	1502	oxidoreductase_activity	at3g56700,at4g37310,at5g51810
GO:0008289	0.758	3	0.042119	0.703321	2	263	346	lipid_binding	at1g48090,at4g22540
GO:0033178	0.045	1	0.043676	0.725441	1	15	23	proton-transporting_two-sector_ATPase_complex__catalytic_domain	at2g33040
GO:0009733	0.802	3	0.046277	0.774127	3	326	408	response_to_auxin	at4g32551,at1g25490,at5g50760
GO:0043531	0.346	2	0.047411	0.79218	2	83	153	ADP_binding	at1g56540,at5g46450
GO:0048359	0.051	1	0.049326	0.81997	1	19	20	mucilage_metabolic_process_involved_in_seed_coat_development	at4g32551
GO:0005496	0.052	1	0.050732	0.840749	1	19	22	steroid_binding	at4g22540
GO:0009944	0.054	1	0.052242	0.869956	1	19	20	polarity_specification_of_adaxial_abaxial_axis	at4g32551
GO:0009943	0.056	1	0.054866	0.907635	1	22	23	adaxial_abaxial_axis_specification	at4g32551
GO:0010099	0.058	1	0.055984	0.926336	1	17	23	regulation_of_photomorphogenesis	at4g05420
GO:0065001	0.058	1	0.056686	0.934229	1	21	22	specification_of_axis_polarity	at4g32551
GO:1903293	0.063	1	0.060673	0.995654	1	26	29	phosphatase_complex	at1g25490
GO:0008287	0.063	1	0.060673	0.995654	1	26	29	protein_serine_threonine_phosphatase_complex	at1g25490
GO:0044769	0.064	1	0.062034	0.997235	1	23	44	ATPase_activity__coupled_to_transmembrane_movement_of_ions__rotational_mechanism	at2g33040
GO:1901421	0.065	1	0.0633	0.997235	1	23	28	positive_regulation_of_response_to_alcohol	at1g25490
GO:0009789	0.065	1	0.0633	0.997235	1	23	28	positive_regulation_of_abscisic_acid-activated_signaling_pathway	at1g25490
GO:0044464	47.12	54	0.063522	0.997235	30	16939	22223	cell_part	at2g29630,at1g56540,at2g24140,at4g32551,at3g56700,at2g33050,at4g10800,at1g28040,at5g27980,at1g25390,at1g55915,at1g25490,at1g48090,at4g21570,at4g05420,at4g22540,at3g23010,at2g24150,at2g24130,at4g02540,at4g23140,at4g02880,at1g68910,at2g33040,at5g51810,at5g50760,at2g33060,at5g20440,at4g27040,at5g17950
GO:0005623	47.125	54	0.063657	0.997235	30	16941	22225	cell	at2g29630,at1g56540,at2g24140,at4g32551,at3g56700,at2g33050,at4g10800,at1g28040,at5g27980,at1g25390,at1g55915,at1g25490,at1g48090,at4g21570,at4g05420,at4g22540,at3g23010,at2g24150,at2g24130,at4g02540,at4g23140,at4g02880,at1g68910,at2g33040,at5g51810,at5g50760,at2g33060,at5g20440,at4g27040,at5g17950
GO:0010191	0.068	1	0.065745	1	1	26	27	mucilage_metabolic_process	at4g32551
GO:0009686	0.069	1	0.067097	1	1	25	31	gibberellin_biosynthetic_process	at5g51810
GO:0006793	5.089	9	0.067255	1	8	1621	1903	phosphorus_metabolic_process	at2g29630,at3g56700,at4g29690,at1g25390,at1g25490,at2g24130,at4g23140,at2g33040
GO:0006979	0.937	3	0.067882	1	3	350	448	response_to_oxidative_stress	at4g32551,at2g24150,at4g23140
GO:0009685	0.071	1	0.068586	1	1	26	32	gibberellin_metabolic_process	at5g51810
GO:0045927	0.071	1	0.068899	1	1	20	23	positive_regulation_of_growth	at4g32551
GO:0007169	0.435	2	0.070707	1	1	114	122	transmembrane_receptor_protein_tyrosine_kinase_signaling_pathway	at2g24130
GO:0007167	0.436	2	0.070904	1	1	115	123	enzyme_linked_receptor_protein_signaling_pathway	at2g24130
GO:0016102	0.078	1	0.074907	1	1	27	34	diterpenoid_biosynthetic_process	at5g51810
GO:2000030	0.078	1	0.075021	1	1	25	32	regulation_of_response_to_red_or_far_red_light	at4g05420
GO:0009955	0.082	1	0.078775	1	1	28	32	adaxial_abaxial_pattern_specification	at4g32551
GO:0006754	0.085	1	0.081441	1	1	22	40	ATP_biosynthetic_process	at2g33040
GO:0016469	0.085	1	0.081862	1	1	34	55	proton-transporting_two-sector_ATPase_complex	at2g33040
GO:0016101	0.086	1	0.082309	1	1	30	37	diterpenoid_metabolic_process	at5g51810
GO:0009611	0.479	2	0.083855	1	2	160	205	response_to_wounding	at4g32551,at3g56700
GO:0009639	0.487	2	0.085817	1	2	179	213	response_to_red_or_far_red_light	at4g05420,at5g51810
GO:0043436	3.076	6	0.087433	1	2	1024	1198	oxoacid_metabolic_process	at4g37310,at5g51810
GO:0006082	3.078	6	0.087695	1	2	1026	1200	organic_acid_metabolic_process	at4g37310,at5g51810
GO:0009206	0.094	1	0.088142	1	1	27	45	purine_ribonucleoside_triphosphate_biosynthetic_process	at2g33040
GO:0009145	0.094	1	0.088142	1	1	27	45	purine_nucleoside_triphosphate_biosynthetic_process	at2g33040
GO:0009617	1.059	3	0.090203	1	3	342	427	response_to_bacterium	at2g29630,at4g32551,at4g23140
GO:0009740	0.1	1	0.095662	1	1	55	78	gibberellic_acid_mediated_signaling_pathway	at5g51810
GO:0016567	1.092	3	0.096459	1	2	405	511	protein_ubiquitination	at1g28040,at4g05420
GO:2000024	0.102	1	0.097285	1	1	38	42	regulation_of_leaf_development	at4g32551
GO:0010476	0.102	1	0.097362	1	1	56	79	gibberellin_mediated_signaling_pathway	at5g51810
GO:0009798	0.104	1	0.099242	1	1	38	41	axis_specification	at4g32551

## Sheet: NJSC
Table S __ A. GO term enrichment analysis for significant SNPs in the population NJSC based on |iHS| and |nSL| statistics (FDR <0.10)
GOTerm	AvNumber of Genes Per Simulation	Number of genes using Candidate SNPs	p-value(uncorrected)	FDR (p-value after adjustment for multiple testing)	Number of unique genes found for the GO category	Max Number of genes for given GO category	Total number of genes in GO category	Description	Gene_ids
GO:0005516	1.531	11	1e-06	3.33824e-05	3	206	240	calmodulin_binding	at1g18890,at1g18840,at5g65970
GO:0006821	0.057	8	1e-06	3.33824e-05	1	11	11	chloride_transport	at5g49890
GO:0015108	0.063	8	1e-06	3.33824e-05	1	11	12	chloride_transmembrane_transporter_activity	at5g49890
GO:0015103	0.469	9	1e-06	3.33824e-05	2	76	88	inorganic_anion_transmembrane_transporter_activity	at1g18880,at5g49890
GO:0009705	0.585	8	1e-06	3.33824e-05	1	87	100	plant-type_vacuole_membrane	at5g49890
GO:0005575	106.42	140	1e-06	3.33824e-05	85	19004	26810	cellular_component	at3g59060,at2g03520,at5g65840,at5g16310,at5g59920,at1g18890,at5g38340,at3g20150,at3g16610,at1g78110,at4g10320,at2g43500,at5g58030,at1g18720,at1g18840,at1g61550,at1g18880,at5g66010,at4g03460,at3g57230,at3g54085,at3g59130,at1g65090,at1g23790,at4g19540,at1g51480,at1g78140,at4g23240,at5g23510,at4g03410,at3g53960,at5g23790,at2g43535,at4g03415,at1g17880,at2g33700,at3g59100,at4g20850,at3g30380,at1g65120…
GO:all	109.547	148	1e-06	3.33824e-05	88	19679	27859	all	at3g59060,at2g03520,at5g65840,at5g16310,at5g59920,at1g18890,at5g38340,at3g20150,at3g16610,at1g78110,at4g10320,at2g43500,at2g43220,at5g58030,at1g18720,at1g18840,at1g61550,at1g18880,at5g65880,at5g41550,at5g66010,at4g03460,at3g57230,at3g54085,at3g59130,at1g65090,at1g23790,at4g19540,at1g51480,at1g78140,at4g23240,at5g23510,at4g03410,at3g53960,at5g23790,at2g43535,at4g03415,at1g17880,at2g33700,at3g59100…
GO:0034702	0.061	8	1e-06	3.33824e-05	1	12	12	ion_channel_complex	at5g49890
GO:0044464	97.418	128	1e-06	3.33824e-05	76	16939	22223	cell_part	at3g59060,at2g03520,at5g65840,at5g16310,at5g59920,at1g18890,at3g20150,at3g16610,at1g78110,at4g10320,at2g43500,at5g58030,at1g18720,at1g18840,at1g61550,at1g18880,at5g66010,at3g57230,at3g54085,at3g59130,at1g65090,at1g23790,at4g19540,at1g51480,at1g78140,at4g23240,at5g23510,at4g03410,at3g53960,at5g23790,at4g03415,at1g17880,at2g33700,at3g59100,at4g20850,at1g65120,at1g19620,at3g43600,at5g49880,at2g14680…
GO:0008150	94.916	124	1e-06	3.33824e-05	72	17085	24274	biological_process	at3g59060,at2g03520,at5g16310,at5g59920,at1g18890,at5g38340,at3g16610,at1g78110,at4g10320,at2g43500,at5g58030,at1g18720,at1g18840,at1g61550,at1g18880,at5g65880,at5g41550,at5g66010,at4g03460,at3g57230,at3g54085,at1g65090,at1g23790,at1g51480,at4g23240,at4g03410,at3g53960,at5g23790,at2g43535,at4g03415,at1g17880,at2g33700,at3g59100,at4g20850,at3g30380,at1g19620,at3g43600,at5g49880,at2g14680,at2g43480…
GO:0044424	88.256	117	1e-06	3.33824e-05	67	15392	20285	intracellular_part	at3g59060,at2g03520,at5g65840,at5g16310,at5g59920,at1g18890,at3g20150,at3g16610,at1g78110,at4g10320,at2g43500,at5g58030,at1g18720,at1g18840,at5g66010,at3g57230,at3g54085,at3g59130,at1g65090,at1g23790,at4g19540,at1g51480,at1g78140,at5g23510,at4g03410,at5g23790,at4g03415,at1g17880,at2g33700,at4g20850,at1g65120,at1g19620,at3g43600,at5g49880,at2g14680,at5g65900,at5g59980,at4g10060,at3g43610,at3g10130…
GO:0005623	97.427	128	1e-06	3.33824e-05	76	16941	22225	cell	at3g59060,at2g03520,at5g65840,at5g16310,at5g59920,at1g18890,at3g20150,at3g16610,at1g78110,at4g10320,at2g43500,at5g58030,at1g18720,at1g18840,at1g61550,at1g18880,at5g66010,at3g57230,at3g54085,at3g59130,at1g65090,at1g23790,at4g19540,at1g51480,at1g78140,at4g23240,at5g23510,at4g03410,at3g53960,at5g23790,at4g03415,at1g17880,at2g33700,at3g59100,at4g20850,at1g65120,at1g19620,at3g43600,at5g49880,at2g14680…
GO:0003674	96.98	132	1e-06	3.33824e-05	74	17441	24496	molecular_function	at3g59060,at2g03520,at5g16310,at5g59920,at1g18890,at5g38340,at3g20150,at3g16610,at1g78110,at4g10320,at2g43500,at2g43220,at5g58030,at1g18720,at1g18840,at1g61550,at1g18880,at5g65880,at5g41550,at5g66010,at3g57230,at3g54085,at1g65090,at1g23790,at4g23240,at4g03410,at3g53960,at5g23790,at2g43535,at4g03415,at1g17880,at2g33700,at3g59100,at4g20850,at3g30380,at1g65120,at1g19620,at3g43600,at5g49880,at2g14680…
GO:0006952	6.023	23	1e-06	3.33824e-05	11	1039	1559	defense_response	at5g38340,at5g41550,at4g03460,at1g51480,at4g23240,at2g43535,at4g23170,at4g23210,at3g46530,at5g65970,at4g03470
GO:0005622	88.329	117	1e-06	3.33824e-05	67	15414	20313	intracellular	at3g59060,at2g03520,at5g65840,at5g16310,at5g59920,at1g18890,at3g20150,at3g16610,at1g78110,at4g10320,at2g43500,at5g58030,at1g18720,at1g18840,at5g66010,at3g57230,at3g54085,at3g59130,at1g65090,at1g23790,at4g19540,at1g51480,at1g78140,at5g23510,at4g03410,at5g23790,at4g03415,at1g17880,at2g33700,at4g20850,at1g65120,at1g19620,at3g43600,at5g49880,at2g14680,at5g65900,at5g59980,at4g10060,at3g43610,at3g10130…
GO:0015698	0.525	9	1e-06	3.33824e-05	2	77	91	inorganic_anion_transport	at1g18880,at5g49890
GO:0005244	0.37	8	1e-06	3.33824e-05	1	56	61	voltage-gated_ion_channel_activity	at5g49890
GO:0016597	0.319	6	1e-06	3.33824e-05	2	45	50	amino_acid_binding	at5g16290,at5g65890
GO:0005216	0.65	8	1e-06	3.33824e-05	1	99	110	ion_channel_activity	at5g49890
GO:0098656	0.504	8	1e-06	3.33824e-05	1	74	84	anion_transmembrane_transport	at5g49890
GO:0022836	0.562	8	1e-06	3.33824e-05	1	82	91	gated_channel_activity	at5g49890
GO:0022838	0.752	8	1e-06	3.33824e-05	1	126	149	substrate-specific_channel_activity	at5g49890
GO:0022832	0.37	8	1e-06	3.33824e-05	1	56	61	voltage-gated_channel_activity	at5g49890
GO:0008308	0.091	8	1e-06	3.33824e-05	1	19	20	voltage-gated_anion_channel_activity	at5g49890
GO:0098661	0.16	8	1e-06	3.33824e-05	1	19	22	inorganic_anion_transmembrane_transport	at5g49890
GO:1902495	0.166	8	1e-06	3.33824e-05	1	29	31	transmembrane_transporter_complex	at5g49890
GO:0005253	0.103	8	1e-06	3.33824e-05	1	21	22	anion_channel_activity	at5g49890
GO:0009607	4.866	18	1e-06	3.33824e-05	7	844	1241	response_to_biotic_stimulus	at4g23240,at2g43535,at4g23170,at4g23210,at3g46530,at1g19320,at5g65970
GO:0043229	79.349	112	1e-06	3.33824e-05	62	13802	18130	intracellular_organelle	at3g59060,at2g03520,at5g65840,at5g16310,at5g59920,at1g18890,at3g20150,at3g16610,at1g78110,at2g43500,at5g58030,at1g18720,at1g18840,at5g66010,at3g57230,at3g54085,at3g59130,at1g65090,at1g23790,at4g19540,at1g51480,at1g78140,at5g23510,at4g03410,at4g03415,at1g17880,at2g33700,at4g20850,at1g65120,at1g19620,at3g43600,at5g49880,at5g65900,at5g59980,at4g10060,at3g43610,at3g10130,at5g51220,at5g49850,at4g03520…
GO:0043226	79.352	112	1e-06	3.33824e-05	62	13804	18132	organelle	at3g59060,at2g03520,at5g65840,at5g16310,at5g59920,at1g18890,at3g20150,at3g16610,at1g78110,at2g43500,at5g58030,at1g18720,at1g18840,at5g66010,at3g57230,at3g54085,at3g59130,at1g65090,at1g23790,at4g19540,at1g51480,at1g78140,at5g23510,at4g03410,at4g03415,at1g17880,at2g33700,at4g20850,at1g65120,at1g19620,at3g43600,at5g49880,at5g65900,at5g59980,at4g10060,at3g43610,at3g10130,at5g51220,at5g49850,at4g03520…
GO:0043227	77.657	111	1e-06	3.33824e-05	61	13569	17855	membrane-bounded_organelle	at3g59060,at2g03520,at5g65840,at5g16310,at5g59920,at1g18890,at3g16610,at1g78110,at2g43500,at5g58030,at1g18720,at1g18840,at5g66010,at3g57230,at3g54085,at3g59130,at1g65090,at1g23790,at4g19540,at1g51480,at1g78140,at5g23510,at4g03410,at4g03415,at1g17880,at2g33700,at4g20850,at1g65120,at1g19620,at3g43600,at5g49880,at5g65900,at5g59980,at4g10060,at3g43610,at3g10130,at5g51220,at5g49850,at4g03520,at3g58940…
GO:0008219	0.997	13	1e-06	3.33824e-05	4	154	186	cell_death	at4g23170,at4g23210,at3g46530,at5g65970
GO:0043231	77.341	111	1e-06	3.33824e-05	61	13518	17796	intracellular_membrane-bounded_organelle	at3g59060,at2g03520,at5g65840,at5g16310,at5g59920,at1g18890,at3g16610,at1g78110,at2g43500,at5g58030,at1g18720,at1g18840,at5g66010,at3g57230,at3g54085,at3g59130,at1g65090,at1g23790,at4g19540,at1g51480,at1g78140,at5g23510,at4g03410,at4g03415,at1g17880,at2g33700,at4g20850,at1g65120,at1g19620,at3g43600,at5g49880,at5g65900,at5g59980,at4g10060,at3g43610,at3g10130,at5g51220,at5g49850,at4g03520,at3g58940…
GO:1990351	0.187	8	1e-06	3.33824e-05	1	33	35	transporter_complex	at5g49890
GO:0000325	0.793	8	2e-06	6.49714e-05	1	118	137	plant-type_vacuole	at5g49890
GO:0022803	0.814	8	3e-06	9.07297e-05	1	141	168	passive_transmembrane_transporter_activity	at5g49890
GO:0015267	0.814	8	3e-06	9.07297e-05	1	141	168	channel_activity	at5g49890
GO:0098660	0.979	8	4e-06	0.000121026	1	138	178	inorganic_ion_transmembrane_transport	at5g49890
GO:0008509	1.308	9	7e-06	0.000208308	2	219	250	anion_transmembrane_transporter_activity	at1g18880,at5g49890
GO:0006820	1.398	9	1.4e-05	0.000392775	2	227	267	anion_transport	at1g18880,at5g49890
GO:0031406	0.57	6	2.8e-05	0.000779167	2	89	109	carboxylic_acid_binding	at5g16290,at5g65890
GO:0043177	0.57	6	2.8e-05	0.000779167	2	89	109	organic_acid_binding	at5g16290,at5g65890
GO:0006950	15.664	32	7.5e-05	0.00214147	16	2601	3450	response_to_stress	at5g38340,at5g41550,at4g03460,at1g51480,at4g23240,at2g43535,at1g17880,at2g33700,at2g43480,at4g03520,at4g23170,at4g23210,at3g46530,at4g03510,at5g65970,at4g03470
GO:0043531	0.717	6	8.8e-05	0.00247527	3	83	153	ADP_binding	at5g38340,at5g41550,at3g46530
GO:0034220	1.457	8	0.000126	0.00351213	1	230	286	ion_transmembrane_transport	at5g49890
GO:0005488	55.506	78	0.000146	0.00389465	42	9018	11781	binding	at3g59060,at2g03520,at5g59920,at1g18890,at5g38340,at3g20150,at4g10320,at2g43500,at2g43220,at1g18840,at1g61550,at5g41550,at5g66010,at3g57230,at4g23240,at5g23790,at4g03415,at1g17880,at2g33700,at1g65120,at3g43600,at2g43480,at5g65900,at5g59980,at3g43610,at4g25835,at5g49850,at1g19715,at4g03520,at1g59610,at1g65130,at4g23210,at5g49890,at4g10070,at3g46530,at5g16290,at3g50590,at4g03510,at4g03390,at5g65970…
GO:0005634	43.604	64	0.000291	0.0078293	34	7481	9715	nucleus	at3g59060,at5g16310,at5g59920,at1g18890,at1g78110,at2g43500,at5g66010,at3g57230,at3g59130,at1g65090,at1g23790,at1g51480,at5g23510,at4g03415,at1g17880,at2g33700,at1g65120,at1g19620,at5g49880,at5g65900,at5g59980,at3g43610,at5g49850,at3g58940,at1g65130,at4g10070,at3g46530,at5g40530,at5g23530,at4g03510,at1g65140,at5g65850,at2g34570,at5g65890
GO:0004177	0.132	3	0.000371	0.00962786	1	19	21	aminopeptidase_activity	at4g20850
GO:0005774	3.14	11	0.000373	0.00962786	2	501	571	vacuolar_membrane	at4g20850,at5g49890
GO:0044437	3.153	11	0.000382	0.00962786	2	502	572	vacuolar_part	at4g20850,at5g49890
GO:0034050	0.385	4	0.000686	0.0164857	2	62	79	host_programmed_cell_death_induced_by_symbiont	at4g23210,at3g46530
GO:0009626	0.385	4	0.000686	0.0164857	2	62	78	plant-type_hypersensitive_response	at4g23210,at3g46530
GO:0012501	0.732	5	0.000918	0.0211284	3	115	141	programmed_cell_death	at4g23170,at4g23210,at3g46530
GO:0000922	0.185	3	0.000933	0.0211468	1	18	18	spindle_pole	at3g43610
GO:0005773	5.439	14	0.001226	0.0272283	5	866	1000	vacuole	at1g18840,at4g20850,at4g10060,at1g59610,at5g49890
GO:0004252	0.8	5	0.001374	0.0301804	2	97	102	serine-type_endopeptidase_activity	at4g20850,at4g10540
GO:0043168	20.046	34	0.001414	0.0305447	18	2648	3063	anion_binding	at2g03520,at1g18890,at5g38340,at3g20150,at4g10320,at1g61550,at5g41550,at4g23240,at3g43600,at5g65900,at4g25835,at1g59610,at4g23210,at5g49890,at3g46530,at5g16290,at4g03390,at5g65890
GO:0006508	4.418	12	0.001771	0.0384261	5	702	887	proteolysis	at5g16310,at4g20850,at4g10540,at4g03510,at1g65140
GO:0006511	1.717	7	0.001864	0.0398914	3	274	352	ubiquitin-dependent_protein_catabolic_process	at5g16310,at4g03510,at1g65140
GO:0016744	0.066	2	0.002076	0.044617	1	10	11	transferase_activity__transferring_aldehyde_or_ketonic_groups	at5g16290
GO:0010287	0.249	3	0.002132	0.04533	2	57	79	plastoglobule	at1g78140,at3g10130
GO:0004843	0.249	3	0.002156	0.04533	1	34	36	thiol-dependent_ubiquitin-specific_protease_activity	at5g16310
GO:0019941	1.779	7	0.002262	0.0477461	3	280	358	modification-dependent_protein_catabolic_process	at5g16310,at4g03510,at1g65140
GO:0043632	1.808	7	0.002491	0.0517922	3	284	362	modification-dependent_macromolecule_catabolic_process	at5g16310,at4g03510,at1g65140
GO:0016579	0.282	3	0.003031	0.0639823	1	41	48	protein_deubiquitination	at5g16310
GO:2000031	0.087	2	0.003518	0.0747542	2	13	20	regulation_of_salicylic_acid_mediated_signaling_pathway	at4g03460,at4g03470
GO:0036459	0.304	3	0.003716	0.0763635	1	44	50	thiol-dependent_ubiquitinyl_hydrolase_activity	at5g16310
GO:0101005	0.304	3	0.003716	0.0763635	1	44	50	ubiquitinyl_hydrolase_activity	at5g16310
GO:0009099	0.089	2	0.003732	0.0763635	1	12	13	valine_biosynthetic_process	at5g16290
GO:0009097	0.093	2	0.004171	0.0839635	1	13	13	isoleucine_biosynthetic_process	at5g16290
GO:0006549	0.093	2	0.004171	0.0839635	1	13	13	isoleucine_metabolic_process	at5g16290
GO:0004526	0.101	2	0.004714	0.0927006	2	14	15	ribonuclease_P_activity	at5g59980,at2g32230
GO:0004549	0.104	2	0.004926	0.0960843	2	15	16	tRNA-specific_ribonuclease_activity	at5g59980,at2g32230
GO:0050896	27.696	41	0.005079	0.0977513	24	4699	6034	response_to_stimulus	at3g59060,at5g59920,at1g18890,at5g38340,at4g10320,at5g41550,at4g03460,at3g57230,at1g51480,at4g23240,at2g43535,at1g17880,at2g33700,at2g43480,at4g03520,at4g23170,at1g59610,at4g23210,at3g46530,at4g03510,at4g03390,at1g19320,at5g65970,at4g03470

## Sheet: OHML
Table S __ A. GO term enrichment analysis for significant SNPs in the population OHML based on |iHS| and |nSL| statistics (FDR <0.10)
GOTerm	AvNumber of Genes Per Simulation	Number of genes using Candidate SNPs	p-value(uncorrected)	FDR (p-value after adjustment for multiple testing)	Number of unique genes found for the GO category	Max Number of genes for given GO category	Total number of genes in GO category	Description	Gene_ids
GO:0005747	0.203	6	1e-06	1.58529e-05	1	49	69	mitochondrial_respiratory_chain_complex_I	at4g00585
GO:0006732	1.371	11	1e-06	1.58529e-05	4	233	263	coenzyme_metabolic_process	at1g01710,at4g00600,at4g00520,at5g55810
GO:0035383	0.244	9	1e-06	1.58529e-05	2	33	38	thioester_metabolic_process	at1g01710,at4g00520
GO:0070192	0.285	21	1e-06	1.58529e-05	1	36	39	chromosome_organization_involved_in_meiotic_cell_cycle	at1g01690
GO:0003674	90.011	135	1e-06	1.58529e-05	47	17441	24496	molecular_function	at5g11620,at5g11300,at1g04120,at1g01690,at4g00710,at2g26200,at5g63180,at2g33050,at3g25120,at4g03260,at4g21130,at1g11530,at4g04790,at4g00590,at5g11570,at5g11250,at3g46070,at1g32140,at4g00585,at2g33060,at4g05350,at5g63170,at5g11200,at2g47240,at4g05390,at1g01710,at1g01750,at4g00570,at5g63040,at5g11430,at1g01680,at5g11630,at4g21800,at5g63950,at5g12000,at4g00600,at1g21750,at5g11150,at4g00800,at3g28360…
GO:0000280	1.725	21	1e-06	1.58529e-05	1	206	221	nuclear_division	at1g01690
GO:0006637	0.244	9	1e-06	1.58529e-05	2	33	38	acyl-CoA_metabolic_process	at1g01710,at4g00520
GO:0044085	5.387	22	1e-06	1.58529e-05	2	900	1122	cellular_component_biogenesis	at1g01690,at4g21130
GO:0098813	0.766	21	1e-06	1.58529e-05	1	87	92	nuclear_chromosome_segregation	at1g01690
GO:0016788	5.244	23	1e-06	1.58529e-05	3	911	1087	hydrolase_activity__acting_on_ester_bonds	at5g63170,at1g01710,at4g00520
GO:0030964	0.203	6	1e-06	1.58529e-05	1	49	73	NADH_dehydrogenase_complex	at4g00585
GO:0016790	0.173	9	1e-06	1.58529e-05	2	28	33	thiolester_hydrolase_activity	at1g01710,at4g00520
GO:0048229	2.464	22	1e-06	1.58529e-05	2	360	400	gametophyte_development	at1g01690,at5g55810
GO:1901575	6.351	24	1e-06	1.58529e-05	4	1067	1277	organic_substance_catabolic_process	at5g63180,at4g00590,at5g63170,at4g03510
GO:0006996	6.599	23	1e-06	1.58529e-05	3	928	1045	organelle_organization	at1g01690,at1g01750,at5g11150
GO:0016787	17.893	45	1e-06	1.58529e-05	10	2719	3195	hydrolase_activity	at1g04120,at4g00590,at5g63170,at5g11200,at1g01710,at4g21800,at5g63950,at5g12000,at3g28360,at4g00520
GO:0044712	3.117	17	1e-06	1.58529e-05	3	519	603	single-organism_catabolic_process	at4g00590,at5g63170,at4g03510
GO:0005575	98.774	133	1e-06	1.58529e-05	49	19004	26810	cellular_component	at1g01770,at5g11620,at5g11300,at1g04120,at1g01690,at4g00710,at2g26200,at5g63180,at2g33050,at3g25120,at4g03260,at4g21130,at1g11530,at4g04790,at5g11700,at5g11570,at1g24120,at2g27389,at3g46070,at1g32140,at4g00585,at2g33060,at4g05350,at5g63170,at4g21140,at5g11200,at5g11640,at2g47240,at4g05390,at1g01710,at1g01750,at4g00570,at5g63040,at5g11430,at1g01680,at5g11630,at4g21800,at5g63950,at5g12000,at4g00600…
GO:0051026	0.13	21	1e-06	1.58529e-05	1	14	15	chiasma_assembly	at1g01690
GO:0006310	1.143	27	1e-06	1.58529e-05	2	126	137	DNA_recombination	at1g01690,at5g63950
GO:0006312	0.089	6	1e-06	1.58529e-05	1	16	17	mitotic_recombination	at5g63950
GO:0051276	1.497	21	1e-06	1.58529e-05	1	190	213	chromosome_organization	at1g01690
GO:0022607	3.4	21	1e-06	1.58529e-05	1	526	613	cellular_component_assembly	at1g01690
GO:all	101.673	141	1e-06	1.58529e-05	53	19679	27859	all	at1g01770,at5g11620,at5g11300,at1g04120,at1g01690,at4g00710,at2g26200,at5g63180,at2g33050,at3g25120,at4g03260,at4g21130,at1g11530,at4g04790,at4g00590,at5g11700,at5g11570,at5g11250,at1g24120,at2g27389,at3g46070,at1g32140,at4g00585,at2g33060,at4g05350,at5g63170,at4g21140,at5g11200,at5g11640,at2g47240,at4g05390,at1g01710,at1g01750,at4g00570,at5g63040,at5g11430,at1g01680,at5g11630,at4g21800,at5g63950…
GO:0048285	2.012	21	1e-06	1.58529e-05	1	242	263	organelle_fission	at1g01690
GO:0051321	1.277	21	1e-06	1.58529e-05	1	137	149	meiotic_cell_cycle	at1g01690
GO:0016298	0.686	14	1e-06	1.58529e-05	1	115	146	lipase_activity	at5g63170
GO:0006259	3.901	27	1e-06	1.58529e-05	2	482	534	DNA_metabolic_process	at1g01690,at5g63950
GO:0016042	1.071	14	1e-06	1.58529e-05	1	181	224	lipid_catabolic_process	at5g63170
GO:0016289	0.067	9	1e-06	1.58529e-05	2	12	16	CoA_hydrolase_activity	at1g01710,at4g00520
GO:0030570	0.143	7	1e-06	1.58529e-05	1	24	26	pectate_lyase_activity	at5g63180
GO:0009853	0.24	7	1e-06	1.58529e-05	2	47	54	photorespiration	at4g00585,at4g00600
GO:0009987	54.355	91	1e-06	1.58529e-05	35	9649	12711	cellular_process	at5g11620,at5g11300,at1g04120,at1g01690,at4g00710,at2g33050,at4g03260,at4g21130,at1g11530,at4g00590,at5g11250,at1g24120,at3g46070,at4g00585,at2g33060,at5g11200,at2g47240,at4g05390,at1g01710,at1g01750,at4g00570,at5g11430,at1g01680,at5g11630,at4g21800,at5g63950,at5g12000,at4g00600,at1g21750,at5g11150,at3g28360,at4g03510,at4g00760,at4g00520,at5g55810
GO:0044702	8.406	25	1e-06	1.58529e-05	5	1309	1509	single_organism_reproductive_process	at1g01690,at4g21130,at4g21800,at1g21750,at5g55810
GO:0030551	0.224	8	1e-06	1.58529e-05	1	27	29	cyclic_nucleotide_binding	at1g01710
GO:0052689	1.256	14	1e-06	1.58529e-05	1	238	309	carboxylic_ester_hydrolase_activity	at5g63170
GO:0007131	0.504	21	1e-06	1.58529e-05	1	49	52	reciprocal_meiotic_recombination	at1g01690
GO:0022402	2.888	22	1e-06	1.58529e-05	2	347	381	cell_cycle_process	at5g11300,at1g01690
GO:0009555	1.724	22	1e-06	1.58529e-05	2	265	295	pollen_development	at1g01690,at5g55810
GO:0009553	0.939	21	1e-06	1.58529e-05	1	125	138	embryo_sac_development	at1g01690
GO:0035825	0.504	21	1e-06	1.58529e-05	1	49	52	reciprocal_DNA_recombination	at1g01690
GO:0047617	0.044	9	1e-06	1.58529e-05	2	10	14	acyl-CoA_hydrolase_activity	at1g01710,at4g00520
GO:0007129	0.192	21	1e-06	1.58529e-05	1	21	23	synapsis	at1g01690
GO:0007126	0.847	21	1e-06	1.58529e-05	1	91	96	meiotic_nuclear_division	at1g01690
GO:0007127	0.568	21	1e-06	1.58529e-05	1	59	63	meiosis_I	at1g01690
GO:0071704	44.319	91	1e-06	1.58529e-05	22	7925	10517	organic_substance_metabolic_process	at1g01690,at4g00710,at5g63180,at4g03260,at4g21130,at1g11530,at4g00590,at3g46070,at5g63170,at5g11200,at2g47240,at1g01710,at4g00570,at5g11430,at1g01680,at5g63950,at5g12000,at4g00600,at4g03510,at4g00760,at4g00520,at5g55810
GO:1903046	1.1	21	1e-06	1.58529e-05	1	121	132	meiotic_cell_cycle_process	at1g01690
GO:0007059	0.846	21	1e-06	1.58529e-05	1	103	112	chromosome_segregation	at1g01690
GO:0008150	88.097	137	1e-06	1.58529e-05	49	17085	24274	biological_process	at1g01770,at5g11620,at5g11300,at1g04120,at1g01690,at4g00710,at2g26200,at5g63180,at2g33050,at3g25120,at4g03260,at4g21130,at1g11530,at4g04790,at4g00590,at5g11570,at5g11250,at1g24120,at3g46070,at1g32140,at4g00585,at2g33060,at5g63170,at4g21140,at5g11200,at2g47240,at4g05390,at1g01710,at1g01750,at4g00570,at5g63040,at5g11430,at1g01680,at5g11630,at4g21800,at5g63950,at5g12000,at4g00600,at1g21750,at5g11150…
GO:0090305	0.471	21	1e-06	1.58529e-05	1	66	75	nucleic_acid_phosphodiester_bond_hydrolysis	at1g01690
GO:0008152	49.334	101	1e-06	1.58529e-05	26	8918	11831	metabolic_process	at5g11620,at1g01690,at4g00710,at2g26200,at5g63180,at4g03260,at4g21130,at1g11530,at4g00590,at3g46070,at4g00585,at5g63170,at5g11200,at2g47240,at4g05390,at1g01710,at4g00570,at5g11430,at1g01680,at5g63950,at5g12000,at4g00600,at4g03510,at4g00760,at4g00520,at5g55810
GO:0051054	0.106	6	1e-06	1.58529e-05	1	17	20	positive_regulation_of_DNA_metabolic_process	at5g63950
GO:0051186	1.877	11	1e-06	1.58529e-05	4	336	382	cofactor_metabolic_process	at1g01710,at4g00600,at4g00520,at5g55810
GO:0007049	3.751	22	1e-06	1.58529e-05	2	487	545	cell_cycle	at5g11300,at1g01690
GO:0045488	0.656	7	1e-06	1.58529e-05	1	119	146	pectin_metabolic_process	at5g63180
GO:0045490	0.368	7	1e-06	1.58529e-05	1	72	95	pectin_catabolic_process	at5g63180
GO:0045132	0.354	21	1e-06	1.58529e-05	1	42	45	meiotic_chromosome_segregation	at1g01690
GO:0010393	0.666	7	1e-06	1.58529e-05	1	120	147	galacturonan_metabolic_process	at5g63180
GO:0045143	0.219	21	1e-06	1.58529e-05	1	24	26	homologous_chromosome_segregation	at1g01690
GO:0043094	0.417	7	1e-06	1.58529e-05	2	81	92	cellular_metabolic_compound_salvage	at4g00585,at4g00600
GO:0045271	0.203	6	1e-06	1.58529e-05	1	49	72	respiratory_chain_complex_I	at4g00585
GO:0003824	44.856	75	1e-06	1.58529e-05	26	7390	8871	catalytic_activity	at5g11620,at1g04120,at4g00710,at2g26200,at5g63180,at2g33050,at4g03260,at1g11530,at4g00590,at2g33060,at5g63170,at5g11200,at2g47240,at4g05390,at1g01710,at4g00570,at1g01680,at4g21800,at5g63950,at5g12000,at4g00600,at1g21750,at3g28360,at4g03510,at4g00520,at5g55810
GO:0000018	0.117	6	1e-06	1.58529e-05	1	11	13	regulation_of_DNA_recombination	at5g63950
GO:0044238	41.51	80	1e-06	1.58529e-05	18	7403	9835	primary_metabolic_process	at1g01690,at4g00710,at5g63180,at4g03260,at4g21130,at1g11530,at4g00590,at3g46070,at5g63170,at5g11200,at2g47240,at5g11430,at1g01680,at5g63950,at5g12000,at4g03510,at4g00760,at5g55810
GO:0044237	40.913	78	1e-06	1.58529e-05	23	7405	9888	cellular_metabolic_process	at5g11620,at1g01690,at4g00710,at4g03260,at4g21130,at1g11530,at4g00590,at3g46070,at4g00585,at5g11200,at2g47240,at4g05390,at1g01710,at4g00570,at5g11430,at1g01680,at5g63950,at5g12000,at4g00600,at4g03510,at4g00760,at4g00520,at5g55810
GO:0016837	0.143	7	1e-06	1.58529e-05	1	24	26	carbon-oxygen_lyase_activity__acting_on_polysaccharides	at5g63180
GO:0009056	6.789	24	1e-06	1.58529e-05	4	1196	1444	catabolic_process	at5g63180,at4g00590,at5g63170,at4g03510
GO:0043170	32.411	65	1e-06	1.58529e-05	16	5805	7948	macromolecule_metabolic_process	at1g01690,at4g00710,at5g63180,at4g03260,at4g21130,at1g11530,at4g00590,at3g46070,at5g11200,at2g47240,at5g11430,at1g01680,at5g63950,at5g12000,at4g03510,at4g00760
GO:0098800	0.538	7	2e-06	2.96757e-05	2	111	153	inner_mitochondrial_membrane_protein_complex	at3g25120,at4g00585
GO:0043229	73.646	102	2e-06	2.96757e-05	39	13802	18130	intracellular_organelle	at1g01770,at5g11620,at5g11300,at1g04120,at1g01690,at2g26200,at3g25120,at4g03260,at4g21130,at4g04790,at5g11700,at1g24120,at2g27389,at3g46070,at4g00585,at4g05350,at4g21140,at5g11200,at2g47240,at4g05390,at1g01710,at1g01750,at4g00570,at5g63040,at5g11430,at1g01680,at5g11630,at4g21800,at5g63950,at5g12000,at4g00600,at1g21750,at5g11150,at4g03510,at4g00760,at3g25130,at5g55810,at2g27290,at5g11710
GO:0043226	73.649	102	2e-06	2.96757e-05	39	13804	18132	organelle	at1g01770,at5g11620,at5g11300,at1g04120,at1g01690,at2g26200,at3g25120,at4g03260,at4g21130,at4g04790,at5g11700,at1g24120,at2g27389,at3g46070,at4g00585,at4g05350,at4g21140,at5g11200,at2g47240,at4g05390,at1g01710,at1g01750,at4g00570,at5g63040,at5g11430,at1g01680,at5g11630,at4g21800,at5g63950,at5g12000,at4g00600,at1g21750,at5g11150,at4g03510,at4g00760,at3g25130,at5g55810,at2g27290,at5g11710
GO:0043227	72.076	101	2e-06	2.96757e-05	38	13569	17855	membrane-bounded_organelle	at1g01770,at5g11620,at5g11300,at1g04120,at1g01690,at2g26200,at3g25120,at4g03260,at4g21130,at4g04790,at5g11700,at1g24120,at2g27389,at3g46070,at4g00585,at4g05350,at4g21140,at5g11200,at2g47240,at4g05390,at1g01710,at1g01750,at4g00570,at5g63040,at5g11430,at1g01680,at5g11630,at5g63950,at5g12000,at4g00600,at1g21750,at5g11150,at4g03510,at4g00760,at3g25130,at5g55810,at2g27290,at5g11710
GO:0043231	71.782	101	2e-06	2.96757e-05	38	13518	17796	intracellular_membrane-bounded_organelle	at1g01770,at5g11620,at5g11300,at1g04120,at1g01690,at2g26200,at3g25120,at4g03260,at4g21130,at4g04790,at5g11700,at1g24120,at2g27389,at3g46070,at4g00585,at4g05350,at4g21140,at5g11200,at2g47240,at4g05390,at1g01710,at1g01750,at4g00570,at5g63040,at5g11430,at1g01680,at5g11630,at5g63950,at5g12000,at4g00600,at1g21750,at5g11150,at4g03510,at4g00760,at3g25130,at5g55810,at2g27290,at5g11710
GO:0016835	0.673	7	2e-06	2.96757e-05	1	115	144	carbon-oxygen_lyase_activity	at5g63180
GO:0005746	0.362	6	3e-06	4.48158e-05	1	77	105	mitochondrial_respiratory_chain	at4g00585
GO:0098803	0.354	6	3e-06	4.48158e-05	1	76	106	respiratory_chain_complex	at4g00585
GO:0098798	0.592	7	4e-06	5.93038e-05	2	118	161	mitochondrial_protein_complex	at3g25120,at4g00585
GO:0070469	0.398	6	4e-06	5.93038e-05	1	86	122	respiratory_chain	at4g00585
GO:0044260	29.445	54	4e-06	5.93038e-05	13	5310	7319	cellular_macromolecule_metabolic_process	at1g01690,at4g00710,at4g03260,at4g21130,at1g11530,at3g46070,at5g11200,at5g11430,at1g01680,at5g63950,at5g12000,at4g03510,at4g00760
GO:0022414	9.162	25	7e-06	9.82716e-05	5	1441	1671	reproductive_process	at1g01690,at4g21130,at4g21800,at1g21750,at5g55810
GO:0000003	9.195	25	7e-06	9.82716e-05	5	1447	1677	reproduction	at1g01690,at4g21130,at4g21800,at1g21750,at5g55810
GO:0044455	0.727	7	9e-06	0.000124	2	143	191	mitochondrial_membrane_part	at3g25120,at4g00585
GO:1990204	0.495	6	1.3e-05	0.000176071	1	109	144	oxidoreductase_complex	at4g00585
GO:0000272	0.758	7	1.3e-05	0.000176071	1	134	165	polysaccharide_catabolic_process	at5g63180
GO:0005777	1.161	8	2e-05	0.000261488	1	198	237	peroxisome	at1g01710
GO:0042579	1.161	8	2e-05	0.000261488	1	198	237	microbody	at1g01710
GO:0051052	0.565	6	2.1e-05	0.000273092	1	73	82	regulation_of_DNA_metabolic_process	at5g63950
GO:0006629	4.799	16	2.8e-05	0.0003725	2	822	986	lipid_metabolic_process	at5g63170,at2g47240
GO:0090304	16.448	34	3.4e-05	0.000457348	7	2948	3722	nucleic_acid_metabolic_process	at1g01690,at4g21130,at3g46070,at5g11200,at5g11430,at5g63950,at4g00760
GO:0006793	9.767	24	3.8e-05	0.000505478	7	1621	1903	phosphorus_metabolic_process	at5g11620,at4g00710,at4g03260,at1g01710,at5g12000,at4g00520,at5g55810
GO:0006790	1.58	9	4.1e-05	0.000537198	2	308	380	sulfur_compound_metabolic_process	at1g01710,at4g00520
GO:0005634	40.473	63	4.6e-05	0.000589413	21	7481	9715	nucleus	at1g01770,at5g11620,at5g11300,at1g01690,at2g26200,at4g03260,at4g21130,at1g24120,at2g27389,at3g46070,at4g05350,at5g11200,at2g47240,at1g01750,at5g11430,at1g01680,at5g63950,at5g12000,at4g03510,at4g00760,at5g55810
GO:0044424	81.91	105	6.1e-05	0.000795011	41	15392	20285	intracellular_part	at1g01770,at5g11620,at5g11300,at1g04120,at1g01690,at2g26200,at3g25120,at4g03260,at4g21130,at1g11530,at4g04790,at5g11700,at1g24120,at2g27389,at3g46070,at1g32140,at4g00585,at4g05350,at4g21140,at5g11200,at2g47240,at4g05390,at1g01710,at1g01750,at4g00570,at5g63040,at5g11430,at1g01680,at5g11630,at4g21800,at5g63950,at5g12000,at4g00600,at1g21750,at5g11150,at4g03510,at4g00760,at3g25130,at5g55810,at2g27290…
GO:0005622	81.978	105	6.5e-05	0.000838181	41	15414	20313	intracellular	at1g01770,at5g11620,at5g11300,at1g04120,at1g01690,at2g26200,at3g25120,at4g03260,at4g21130,at1g11530,at4g04790,at5g11700,at1g24120,at2g27389,at3g46070,at1g32140,at4g00585,at4g05350,at4g21140,at5g11200,at2g47240,at4g05390,at1g01710,at1g01750,at4g00570,at5g63040,at5g11430,at1g01680,at5g11630,at4g21800,at5g63950,at5g12000,at4g00600,at1g21750,at5g11150,at4g03510,at4g00760,at3g25130,at5g55810,at2g27290…
GO:0005576	8.847	22	7.6e-05	0.000969726	3	1938	2911	extracellular_region	at5g63180,at5g11700,at5g63170
GO:0006139	18.391	35	0.000101	0.00127994	8	3282	4120	nucleobase-containing_compound_metabolic_process	at1g01690,at4g21130,at3g46070,at5g11200,at5g11430,at5g63950,at4g00760,at5g55810
GO:0016864	0.096	3	0.000145	0.00181739	2	24	27	intramolecular_oxidoreductase_activity__transposing_S-S_bonds	at1g11530,at1g21750
GO:0003756	0.096	3	0.000145	0.00181739	2	24	27	protein_disulfide_isomerase_activity	at1g11530,at1g21750
GO:0005743	1.123	7	0.000162	0.00202373	2	224	284	mitochondrial_inner_membrane	at3g25120,at4g00585
GO:0046483	19.607	36	0.000172	0.00214828	9	3519	4407	heterocycle_metabolic_process	at1g01690,at4g21130,at3g46070,at5g11200,at5g11430,at5g63950,at4g00600,at4g00760,at5g55810
GO:0007275	13.022	27	0.000235	0.00291829	7	2216	2620	multicellular_organism_development	at5g11300,at1g01690,at4g21130,at5g11630,at4g21800,at1g21750,at5g55810
GO:0098796	2.071	9	0.000242	0.00299381	4	401	538	membrane_protein_complex	at3g25120,at4g00585,at5g11150,at4g03510
GO:0006725	20.167	36	0.000303	0.00362843	9	3641	4566	cellular_aromatic_compound_metabolic_process	at1g01690,at4g21130,at3g46070,at5g11200,at5g11430,at5g63950,at4g00600,at4g00760,at5g55810
GO:0016052	1.285	7	0.000317	0.00378405	1	223	260	carbohydrate_catabolic_process	at5g63180
GO:0044707	13.345	27	0.000357	0.00421302	7	2273	2684	single-multicellular_organism_process	at5g11300,at1g01690,at4g21130,at5g11630,at4g21800,at1g21750,at5g55810
GO:0034641	21.896	38	0.00038	0.00442056	10	4015	5788	cellular_nitrogen_compound_metabolic_process	at1g01690,at4g21130,at4g00590,at3g46070,at5g11200,at5g11430,at5g63950,at4g00600,at4g00760,at5g55810
GO:0005623	90.423	110	0.000416	0.00470881	45	16941	22225	cell	at1g01770,at5g11620,at5g11300,at1g04120,at1g01690,at4g00710,at2g26200,at2g33050,at3g25120,at4g03260,at4g21130,at1g11530,at4g04790,at5g11700,at1g24120,at2g27389,at3g46070,at1g32140,at4g00585,at2g33060,at4g05350,at4g21140,at5g11200,at2g47240,at4g05390,at1g01710,at1g01750,at4g00570,at5g63040,at5g11430,at1g01680,at5g11630,at4g21800,at5g63950,at5g12000,at4g00600,at1g21750,at5g11150,at3g28360,at4g03510…
GO:0044464	90.414	110	0.000416	0.00470881	45	16939	22223	cell_part	at1g01770,at5g11620,at5g11300,at1g04120,at1g01690,at4g00710,at2g26200,at2g33050,at3g25120,at4g03260,at4g21130,at1g11530,at4g04790,at5g11700,at1g24120,at2g27389,at3g46070,at1g32140,at4g00585,at2g33060,at4g05350,at4g21140,at5g11200,at2g47240,at4g05390,at1g01710,at1g01750,at4g00570,at5g63040,at5g11430,at1g01680,at5g11630,at4g21800,at5g63950,at5g12000,at4g00600,at1g21750,at5g11150,at3g28360,at4g03510…
GO:0031966	1.354	7	0.000499	0.00553064	2	270	354	mitochondrial_membrane	at3g25120,at4g00585
GO:0016829	1.827	8	0.000531	0.00587154	2	331	398	lyase_activity	at5g63180,at4g00570
GO:1901360	20.751	36	0.000543	0.00595965	9	3742	4692	organic_cyclic_compound_metabolic_process	at1g01690,at4g21130,at3g46070,at5g11200,at5g11430,at5g63950,at4g00600,at4g00760,at5g55810
GO:0000166	20.025	35	0.000638	0.00679495	13	2864	3284	nucleotide_binding	at1g04120,at4g00710,at4g21130,at5g11250,at5g11200,at2g47240,at1g01710,at4g00570,at4g21800,at5g63950,at5g12000,at3g28360,at5g55810
GO:1901265	20.025	35	0.000638	0.00679495	13	2864	3284	nucleoside_phosphate_binding	at1g04120,at4g00710,at4g21130,at5g11250,at5g11200,at2g47240,at1g01710,at4g00570,at4g21800,at5g63950,at5g12000,at3g28360,at5g55810
GO:0005740	1.416	7	0.000658	0.00695292	2	280	368	mitochondrial_envelope	at3g25120,at4g00585
GO:0019866	1.486	7	0.000794	0.00829186	2	297	364	organelle_inner_membrane	at3g25120,at4g00585
GO:0032501	14.181	27	0.000874	0.00891753	7	2402	2840	multicellular_organismal_process	at5g11300,at1g01690,at4g21130,at5g11630,at4g21800,at1g21750,at5g55810
GO:0016860	0.186	3	0.000932	0.00956019	2	45	59	intramolecular_oxidoreductase_activity	at1g11530,at1g21750
GO:0036094	20.549	35	0.000987	0.0100465	13	2952	3396	small_molecule_binding	at1g04120,at4g00710,at4g21130,at5g11250,at5g11200,at2g47240,at1g01710,at4g00570,at4g21800,at5g63950,at5g12000,at3g28360,at5g55810
GO:0048856	14.746	27	0.00148	0.0152733	7	2499	2950	anatomical_structure_development	at5g11300,at1g01690,at4g21130,at5g11630,at4g21800,at1g21750,at5g55810
GO:0004672	4.963	13	0.001552	0.0159472	3	790	909	protein_kinase_activity	at4g00710,at4g03260,at5g12000
GO:0006468	5.009	13	0.001655	0.0170935	3	799	926	protein_phosphorylation	at4g00710,at4g03260,at5g12000
GO:0009068	0.06	2	0.001708	0.0174094	1	9	10	aspartate_family_amino_acid_catabolic_process	at4g00590
GO:0044767	14.923	27	0.00172	0.0174094	7	2585	3072	single-organism_developmental_process	at5g11300,at1g01690,at4g21130,at5g11630,at4g21800,at1g21750,at5g55810
GO:0044699	43.001	60	0.001724	0.0174094	23	7450	9193	single-organism_process	at5g11300,at1g04120,at1g01690,at4g00710,at2g33050,at4g21130,at1g11530,at4g00590,at5g11250,at2g33060,at5g63170,at2g47240,at4g05390,at1g01750,at4g00570,at5g11630,at4g21800,at4g00600,at1g21750,at5g11150,at3g28360,at4g03510,at5g55810
GO:0004386	1.719	7	0.001782	0.0179303	2	181	194	helicase_activity	at5g11200,at5g63950
GO:0006807	23.964	38	0.002079	0.0214964	10	4388	6212	nitrogen_compound_metabolic_process	at1g01690,at4g21130,at4g00590,at3g46070,at5g11200,at5g11430,at5g63950,at4g00600,at4g00760,at5g55810
GO:0045935	1.302	6	0.002139	0.0221103	1	260	351	positive_regulation_of_nucleobase-containing_compound_metabolic_process	at5g63950
GO:0016043	13.707	25	0.002313	0.0241038	5	2107	2450	cellular_component_organization	at1g01690,at1g01750,at5g11630,at5g11150,at5g55810
GO:0032502	15.384	27	0.002635	0.027802	7	2663	3168	developmental_process	at5g11300,at1g01690,at4g21130,at5g11630,at4g21800,at1g21750,at5g55810
GO:0051173	1.37	6	0.002728	0.0288146	1	277	370	positive_regulation_of_nitrogen_compound_metabolic_process	at5g63950
GO:0009065	0.079	2	0.002918	0.0304649	1	10	13	glutamine_family_amino_acid_catabolic_process	at4g00590
GO:0006464	10.277	20	0.003226	0.0335495	6	1767	2094	cellular_protein_modification_process	at4g00710,at4g03260,at1g11530,at1g01680,at5g12000,at4g03510
GO:0036211	10.277	20	0.003226	0.0335495	6	1767	2094	protein_modification_process	at4g00710,at4g03260,at1g11530,at1g01680,at5g12000,at4g03510
GO:0032559	14.82	26	0.003285	0.0339332	11	1996	2285	adenyl_ribonucleotide_binding	at1g04120,at4g00710,at5g11250,at5g11200,at2g47240,at4g00570,at4g21800,at5g63950,at5g12000,at3g28360,at5g55810
GO:0030554	14.827	26	0.003306	0.0339332	11	1998	2287	adenyl_nucleotide_binding	at1g04120,at4g00710,at5g11250,at5g11200,at2g47240,at4g00570,at4g21800,at5g63950,at5g12000,at3g28360,at5g55810
GO:0047134	0.084	2	0.003403	0.034855	1	21	28	protein-disulfide_reductase_activity	at1g11530
GO:0071840	14.894	26	0.00353	0.0360526	6	2349	2806	cellular_component_organization_or_biogenesis	at1g01690,at4g21130,at1g01750,at5g11630,at5g11150,at5g55810
GO:0004791	0.088	2	0.003681	0.0371069	1	23	32	thioredoxin-disulfide_reductase_activity	at1g11530
GO:0005524	14.236	25	0.003856	0.0384968	10	1919	2170	ATP_binding	at1g04120,at4g00710,at5g11200,at2g47240,at4g00570,at4g21800,at5g63950,at5g12000,at3g28360,at5g55810
GO:0016301	7.6	16	0.003962	0.0391713	6	1207	1389	kinase_activity	at5g11620,at4g00710,at2g33050,at4g03260,at2g33060,at5g12000
GO:0044429	2.007	7	0.004397	0.0438533	2	371	475	mitochondrial_part	at3g25120,at4g00585
GO:0006662	0.104	2	0.005043	0.0495919	1	28	37	glycerol_ether_metabolic_process	at1g11530
GO:0018904	0.104	2	0.005043	0.0495919	1	28	38	ether_metabolic_process	at1g11530
GO:0009066	0.354	3	0.00566	0.0565323	2	59	66	aspartate_family_amino_acid_metabolic_process	at4g00590,at5g55810
GO:0070003	0.117	2	0.006409	0.0626315	1	21	22	threonine-type_peptidase_activity	at4g00590
GO:0004298	0.117	2	0.006409	0.0626315	1	21	22	threonine-type_endopeptidase_activity	at4g00590
GO:0016668	0.117	2	0.00643	0.0626315	1	27	37	oxidoreductase_activity__acting_on_a_sulfur_group_of_donors__NAD(P)_as_acceptor	at1g11530
GO:0010143	0.119	2	0.006491	0.062785	1	19	21	cutin_biosynthetic_process	at2g47240
GO:0015645	0.123	2	0.006823	0.0657355	1	11	11	fatty_acid_ligase_activity	at2g47240
GO:0016773	5.941	13	0.006937	0.0658895	3	930	1057	phosphotransferase_activity__alcohol_group_as_acceptor	at4g00710,at4g03260,at5g12000
GO:0010038	2.194	7	0.00695	0.0658895	2	391	458	response_to_metal_ion	at5g63950,at1g21750
GO:0016772	8.851	17	0.007504	0.0698631	7	1371	1593	transferase_activity__transferring_phosphorus-containing_groups	at5g11620,at4g00710,at2g33050,at4g03260,at2g33060,at5g12000,at5g55810
GO:0046686	1.699	6	0.007657	0.0706315	1	289	325	response_to_cadmium_ion	at5g63950
GO:0005976	2.256	7	0.007834	0.0715153	1	361	424	polysaccharide_metabolic_process	at5g63180
GO:0000156	0.132	2	0.007916	0.0721906	1	27	34	phosphorelay_response_regulator_activity	at4g00760
GO:0010604	1.733	6	0.008362	0.0754917	1	338	449	positive_regulation_of_macromolecule_metabolic_process	at5g63950
GO:0032550	15.95	26	0.008575	0.075824	11	2197	2527	purine_ribonucleoside_binding	at1g04120,at4g00710,at5g11250,at5g11200,at2g47240,at4g00570,at4g21800,at5g63950,at5g12000,at3g28360,at5g55810
GO:0001883	15.95	26	0.008575	0.075824	11	2197	2527	purine_nucleoside_binding	at1g04120,at4g00710,at5g11250,at5g11200,at2g47240,at4g00570,at4g21800,at5g63950,at5g12000,at3g28360,at5g55810
GO:0016874	2.303	7	0.008813	0.0771211	3	328	378	ligase_activity	at2g47240,at1g01680,at4g03510
GO:0032549	16.016	26	0.009036	0.0783553	11	2201	2532	ribonucleoside_binding	at1g04120,at4g00710,at5g11250,at5g11200,at2g47240,at4g00570,at4g21800,at5g63950,at5g12000,at3g28360,at5g55810
GO:0001882	16.024	26	0.009104	0.0786431	11	2202	2533	nucleoside_binding	at1g04120,at4g00710,at5g11250,at5g11200,at2g47240,at4g00570,at4g21800,at5g63950,at5g12000,at3g28360,at5g55810
GO:0032555	16.059	26	0.00931	0.0796522	11	2214	2546	purine_ribonucleotide_binding	at1g04120,at4g00710,at5g11250,at5g11200,at2g47240,at4g00570,at4g21800,at5g63950,at5g12000,at3g28360,at5g55810
GO:0017076	16.067	26	0.009361	0.0796522	11	2216	2548	purine_nucleotide_binding	at1g04120,at4g00710,at5g11250,at5g11200,at2g47240,at4g00570,at4g21800,at5g63950,at5g12000,at3g28360,at5g55810
GO:0006950	14.537	24	0.009923	0.084035	12	2601	3450	response_to_stress	at1g04120,at2g33050,at1g11530,at5g11250,at2g33060,at5g11200,at1g01680,at5g11630,at5g12000,at1g21750,at5g11150,at4g03510
GO:0043167	31.567	44	0.010166	0.0850869	19	5106	6173	ion_binding	at5g11620,at1g04120,at4g00710,at5g63180,at5g11250,at3g46070,at4g05350,at5g11200,at2g47240,at4g05390,at4g00570,at4g21800,at5g63950,at5g12000,at4g00800,at3g28360,at4g03510,at5g55810,at5g11710
GO:0044763	25.452	37	0.010189	0.0850869	14	4205	5050	single-organism_cellular_process	at5g11300,at1g04120,at1g01690,at1g11530,at4g00590,at2g47240,at1g01750,at4g00570,at4g21800,at4g00600,at1g21750,at5g11150,at4g03510,at5g55810
GO:0032553	16.2	26	0.010398	0.0864924	11	2241	2579	ribonucleotide_binding	at1g04120,at4g00710,at5g11250,at5g11200,at2g47240,at4g00570,at4g21800,at5g63950,at5g12000,at3g28360,at5g55810
GO:0031325	1.837	6	0.010859	0.0887939	1	352	462	positive_regulation_of_cellular_metabolic_process	at5g63950
GO:0016671	0.156	2	0.011064	0.0887939	1	37	51	oxidoreductase_activity__acting_on_a_sulfur_group_of_donors__disulfide_as_acceptor	at1g11530
GO:0035639	15.476	25	0.011072	0.0887939	10	2137	2431	purine_ribonucleoside_triphosphate_binding	at1g04120,at4g00710,at5g11200,at2g47240,at4g00570,at4g21800,at5g63950,at5g12000,at3g28360,at5g55810
GO:0016310	7.006	14	0.011087	0.0887939	4	1127	1317	phosphorylation	at5g11620,at4g00710,at4g03260,at5g12000
GO:0097367	16.378	26	0.011834	0.0928781	11	2272	2615	carbohydrate_derivative_binding	at1g04120,at4g00710,at5g11250,at5g11200,at2g47240,at4g00570,at4g21800,at5g63950,at5g12000,at3g28360,at5g55810
GO:0010541	0.167	2	0.012557	0.0980224	1	16	16	acropetal_auxin_transport	at3g28360

## Sheet: OHPR
Table S __ A. GO term enrichment analysis for significant SNPs in the population OHPR based on |iHS| and |nSL| statistics (FDR <0.10)
GOTerm	AvNumber of Genes Per Simulation	Number of genes using Candidate SNPs	p-value(uncorrected)	FDR (p-value after adjustment for multiple testing)	Number of unique genes found for the GO category	Max Number of genes for given GO category	Total number of genes in GO category	Description	Gene_ids
GO:0009559	0.097	4	1e-06	0.0002128	1	27	32	embryo_sac_central_cell_differentiation	at1g31470
GO:0000741	0.097	4	1e-06	0.0002128	1	27	31	karyogamy	at1g31470
GO:0008150	58.319	81	1e-06	0.0002128	35	17085	24274	biological_process	at3g42660,at2g14080,at1g58025,at3g10130,at4g10120,at5g54010,at3g25090,at3g29390,at4g32970,at2g32680,at1g69730,at1g31460,at4g04370,at3g44920,at4g04670,at3g43860,at3g17970,at1g52330,at2g43510,at4g11740,at3g46330,at1g51480,at1g52370,at4g32960,at1g77350,at2g43210,at1g52190,at5g48410,at1g31470,at1g69620,at1g31450,at2g39980,at5g25790,at5g65750,at4g04460
GO:0010197	0.097	4	1e-06	0.0002128	1	27	31	polar_nucleus_fusion	at1g31470
GO:0005575	65.384	84	1.4e-05	0.0024855	37	19004	26810	cellular_component	at3g42660,at2g14080,at1g58025,at3g10130,at4g10120,at5g54010,at3g25090,at3g29390,at4g32970,at2g32680,at1g69730,at1g31460,at4g04370,at3g44920,at4g04670,at3g43860,at2g43490,at3g17970,at1g52330,at2g43510,at4g11740,at3g46330,at1g51480,at1g52370,at4g32960,at1g77350,at2g43210,at1g52190,at5g48410,at1g31470,at1g65200,at1g69620,at1g31450,at2g39980,at5g25790,at5g65750,at4g04460
GO:0006997	0.178	4	2.7e-05	0.00427371	1	44	51	nucleus_organization	at1g31470
GO:0043531	0.44	5	8.2e-05	0.0108161	1	83	153	ADP_binding	at2g14080
GO:0006508	2.716	11	9e-05	0.0108161	2	702	887	proteolysis	at1g31450,at4g04460
GO:0008270	3.734	13	9.6e-05	0.0108161	2	1013	1287	zinc_ion_binding	at2g43220,at5g65750
GO:0009561	0.235	4	0.000111	0.011138	1	60	70	megagametogenesis	at1g31470
GO:0048284	0.285	4	0.000184	0.0162826	1	78	89	organelle_fusion	at1g31470
GO:0005576	5.86	16	0.00021	0.0171512	6	1938	2911	extracellular_region	at2g32680,at1g69730,at3g43860,at2g43510,at1g31450,at4g04460
GO:0003674	59.584	76	0.000262	0.01992	32	17441	24496	molecular_function	at3g42660,at2g14080,at1g58025,at4g10120,at5g54010,at2g43220,at3g25090,at3g29390,at4g32970,at2g32680,at1g69730,at1g31460,at3g44920,at4g04670,at3g43860,at3g17970,at1g52330,at2g43510,at4g11740,at3g46330,at1g52370,at4g32960,at1g77350,at2g43210,at1g52190,at5g48410,at1g65200,at1g69620,at2g39980,at5g25790,at5g65750,at4g04460
GO:0036094	13.603	26	0.000688	0.049934	5	2952	3396	small_molecule_binding	at3g42660,at2g14080,at1g69730,at3g46330,at5g65750
GO:0000166	13.256	25	0.001102	0.0799192	4	2864	3284	nucleotide_binding	at3g42660,at2g14080,at1g69730,at3g46330
GO:1901265	13.256	25	0.001102	0.0799192	4	2864	3284	nucleoside_phosphate_binding	at3g42660,at2g14080,at1g69730,at3g46330
GO:0005488	34.096	49	0.001287	0.0901339	12	9018	11781	binding	at3g42660,at2g14080,at1g58025,at2g43220,at3g29390,at1g69730,at4g11740,at3g46330,at1g65200,at1g69620,at5g25790,at5g65750
