# Supplementary material for: Multiple Sources of Introduction of North American Arabidopsis thaliana from across Eurasia
Source: Mol Biol Evol. 2021 Sep 9;38(12):5328–44. doi: 10.1093/molbev/msab268 (PMC8662644; doi:10.1093/molbev/msab268)
Supplement: msab268_Supplementary_Data [file msab268_supplementary_data.zip › Table S15 MISJ_HAR.xlsx]

## Sheet: Sheet1
Table S15: Metadata on MISJ individuals and reference panel used for LAI using Loter
Individuals with visible Hyaloperonospora arabidopsidis (Har) infection	Individuals with no visible Hyaloperonospora arabidopsidis (Har) infection	Hpg1 Reference Individuals	OhioMich1 Reference Individuals
14MISJCJTx47	14MISJCJTx12	16MISJCJT076	15MISJCJT13
14MISJCJTx50	14MISJCJTx14	15MISJCJT63	15MISJCJT43
14MISJCJTx53	14MISJCJTx17	16MISJCJT001	15MISJCJT56
14MISJCJTx59	14MISJCJTx21	15MISJCJT01	15MISJCJT40
15MISJCJT15	14MISJCJTx24	15MISJCJT25	15MISJCJT31
15MISJCJT17	14MISJCJTx38	15MISJCJT28
15MISJCJT18	14MISJCJTx41	15MISJCJT12
15MISJCJT21	14MISJCJTx44
15MISJCJT23	14MISJCJTx56
15MISJCJT24	14MISJCJTx60
15MISJCJT32	14MISJCJTxx9
15MISJCJT34	15MISJCJT11
15MISJCJT39	15MISJCJT12
16MISJCJT007	15MISJCJT13
16MISJCJT008	15MISJCJT14
16MISJCJT012	15MISJCJT19
16MISJCJT015	15MISJCJT20
16MISJCJT017	15MISJCJT25
16MISJCJT018	15MISJCJT26
16MISJCJT022	15MISJCJT27
16MISJCJT028	15MISJCJT28
16MISJCJT029	15MISJCJT29
16MISJCJT030	15MISJCJT30
16MISJCJT031	15MISJCJT31
16MISJCJT033	15MISJCJT36
16MISJCJT036	15MISJCJT37
16MISJCJT037	15MISJCJT40
16MISJCJT038	15MISJCJT42
16MISJCJT046	15MISJCJT43
16MISJCJT054	15MISJCJT44
16MISJCJT055	15MISJCJT45
16MISJCJT056	15MISJCJT48
16MISJCJT075	15MISJCJT49
16MISJCJT087	15MISJCJT50
16MISJCJT090	15MISJCJT51
16MISJCJT092	15MISJCJT52
	15MISJCJT53
	15MISJCJT54
	15MISJCJT55
	15MISJCJT56
	15MISJCJT57
	15MISJCJT58
	15MISJCJT59
	15MISJCJT60
	15MISJCJT61
	15MISJCJT62
	15MISJCJT63
	15MISJCJT64
	15MISJCJT65
	16MISJCJT001
	16MISJCJT002
	16MISJCJT003
	16MISJCJT004
	16MISJCJT005
	16MISJCJT006
	16MISJCJT009
	16MISJCJT010
	16MISJCJT011
	16MISJCJT013
	16MISJCJT014
	16MISJCJT016
	16MISJCJT019
	16MISJCJT020
	16MISJCJT021
	16MISJCJT023
	16MISJCJT024
	16MISJCJT025
	16MISJCJT026
	16MISJCJT027
	16MISJCJT032
	16MISJCJT034
	16MISJCJT035
	16MISJCJT039
	16MISJCJT040
	16MISJCJT041
	16MISJCJT044
	16MISJCJT047
	16MISJCJT048
	16MISJCJT049
	16MISJCJT050
	16MISJCJT051
	16MISJCJT057
	16MISJCJT059
	16MISJCJT060
	16MISJCJT061
	16MISJCJT062
	16MISJCJT063
	16MISJCJT064
	16MISJCJT065
	16MISJCJT067
	16MISJCJT068
	16MISJCJT069
	16MISJCJT070
	16MISJCJT071
	16MISJCJT072
	16MISJCJT073
	16MISJCJT074
	16MISJCJT076
	16MISJCJT077
	16MISJCJT078
	16MISJCJT079
	16MISJCJT080
	16MISJCJT081
	16MISJCJT083
	16MISJCJT084
	16MISJCJT086
	16MISJCJT088
	16MISJCJT089
	16MISJCJT091
	16MISJCJT093
	16MISJCJT094
	16MISJCJT095
	16MISJCJT096
	16MISJCJT097
	16MISJCJT098
