# Supplementary material for: Multiple Sources of Introduction of North American Arabidopsis thaliana from across Eurasia
Source: Mol Biol Evol. 2021 Sep 9;38(12):5328–44. doi: 10.1093/molbev/msab268 (PMC8662644; doi:10.1093/molbev/msab268)
Supplement: msab268_Supplementary_Data [file msab268_supplementary_data.zip › Table S16 LAI LOTER WGS.xlsx]

## Sheet: Sheet1
Table S16:Individuals in different populations used for LAI using Loter
Population	Hpg1	Non-Hpg1	Admixed
INRC	14INRCTx12, 15INRCT26, 15INRCT35, 15INRCT52, 16INRCT041, G1_14INRCT07, G1_15INRCT09_1, G1_15INRCT35_2, G1_15INRCT60_1	14INRCTxx4, 15INRCT17, 15INRCT42, 15INRCT53, 16INRCT002, 16INRCT058, 16INRCT067, 16INRCT070, G1_14INRCT19, G1_15INRCT03_1, G1_15INRCT41_1	15INRCT38, 15INRCT46, 15INRCT47, 15INRCT54, 15INRCT58, 16INRCT015, 16INRCT021, 16INRCT022, 16INRCT028, 16INRCT045, 16INRCT046, 16INRCT072, 16INRCT073, G1_14INRCT01, G1_14INRCT05, G1_15INRCT34_1, G1_15INRCT38_1, G1_15INRCT49_1, G1_15INRCT61_2, G1_15INRCT62_1
MISJ	16MISJCJT001, R15MISJ12, R15MISJ25, S34, S42, S43, S54	R15MISJ56, S37, S44, S45, S46	16MISJCJT053, 16MISJCJT054, 16MISJCJT060, 16MISJCJT066, 16MISJCJT068, 16MISJCJT082, 16MISJCJT084, 16MISJCJT088, S1, S19, S22, S25, S27, S35, S53, S56, S57, S59, 16MISJCJT090, R15MISJ59, S18, S20, S23, S24, S26, S29, S3, S31, S38, S39, S40, S41, S5, S58, S10, S12, S8, S11, S2, S32, S33, S49, S50, S7, S9, 16MISJCJT051, 16MISJCJT052, S51, S52, S13, S14, S21, S36, S48, S6
NJSC	16MISJCJT001, 16NJSC002, OHPR_S1, OHPR_S47, OHPR_S48, R15MISJ12, R15MISJ25	16CTPNR023, 16CTPNR062, 16OHPR017, 16OHPR035, 16OHPR037, 16OHPR052, G1_OH14PR16, G1_OH14PR27, G1_OH14PR32, OH16PR024, OH16PR029, OH16PR039, OHPR_S41, OHPR_S42, 16CTDERBY039, 16INWIER059, NYBG154, NYBG157, NYBG169, 15NJSC87, 16NJSC089, 16OHMLNP007, 16OHMLNP052, 16OHMLNP054, 16OHMLNP069, G1_15OHMLNP11_1, S15, S16	15NJSC80, 16NJSC007, 16NJSC016, 16NJSC017, 16NJSC018, 16NJSC079, 15NJSC03, 15NJSC22, 16NJSC010, 16NJSC011, 16NJSC013, 16NJSC030, 16NJSC045, 16NJSC058, 15NJSC40, 16NJSC003, 16NJSC020, 16NJSC023, 16NJSC026, 16NJSC032, 16NJSC043, 16NJSC044, 16NJSC067, 16NJSC075, 16NJSC080, G1_14NJSC22, 15NJSC34
OHPR	OH15PR68, OHPR_S1, OHPR_S47, OHPR_S48	16OHPR003, 16OHPR017, 16OHPR035, 16OHPR037, 16OHPR052, G1_OH14PR16, G1_OH14PR27, G1_OH14PR32, OH15PR42, OH15PR76, OH16PR005, OH16PR007, OH16PR024, OH16PR029, OH16PR039, OH16PR041, OHPR_S41, OHPR_S42	G1_OH14PR05, G1_OH14PR08, G1_OH14PR20, OH15PR30, OH15PR59, OH16PR015, OH16PR022, OH16PR033, G1_OH14PR22, OH16PR019, OH16PR027, OH16PR040, OH16PR047
